# Supplementary material for: Selection signatures in goats reveal copy number variants underlying breed-defining coat color phenotypes
Source: PLoS Genet. 2019 Dec 16;15(12):e1008536. doi: 10.1371/journal.pgen.1008536 (PMC6936872; doi:10.1371/journal.pgen.1008536)
Supplement: S1 File — (TXT) [file pgen.1008536.s005.txt]

>ASIP_transcript_X9
GGGAAATGAAAAGTTTGATAGAGAGGATGGTTCTCCTTCTTGACCACTGTTGATGATATTGAATACAGTT
TCTTGTGCTATACCTCTTGCCCTTTTGAGGAGGGACAGGATCAAGAAGCAAGAGCTGACTTTGGCTGATG
CTTGTTATGTGCCTTATGGTGCTAGGACATCTTGTATATATTATCACATTCAATCCTCATGTGATCCTAC
AGAATAGGATCTACACATACCTATAAAAGACGTAGAGAATGCAAAGACAGATAAGCCTGGACCTTCTGTC
ATGAAGCTCACAGTCTAAAGCCTCCTGGGATGGATGTCAGCCGCCTCCTCCTGGCTACCTTGCTGGTCTG
CCTGTGCTTCCTCAGTGCCTACAGCCACCTGGCACCTGAGGAAAAGCCCAGAGATGAAAGGAACCTGAAG
AACAATTCTTCCATGAACCTGTTGGATTTCCCTTCTGTCTCTATTGTGGCACTGAACAAGAAATCCAAAA
AGATCAGCAGAAATGAAGCGGAAAAGAAGAAAAGAGCTTCCAAGAGAAAGGCTCCGATGAAGAACGTGGC
ACGGACCCGGCCCCCGCCGCCTACCCCCTGCGTGGCCACCCGCGACAGCTGCAAGCCACCAGCGCCCGCC
TGCTGCGACCCGTGCGCCTTCTGCCAGTGCCGCTTCTTCCGCAGCGCCTGCTCCTGCCGCGGGCTCAACC
CCACCTGCTGAGCGCGCCTCAGGGTGGTGGGGCGGGGCTCTGGGGACCCTGGGGCCTTTCTGCCGCGGGA
GAGCTCTGGTAGGAGGGGCTTCCGAGAACGGAGTGGGCGCGGCTATTGACGTTGGGGCGGGGCTTCAGGA
AGTCTCATCTAGGGTTGGGCTAAAATCCAAATACATATAGTCTTCTCGAAAATGTGTGGTTGTTTC
>ASIP_transcript_X8
GAACTGGCAACAAAGTATCCATGCTCTGACAGGCTGAGTCATTGAGCTTCTGCAGAAGTTGGAAGAGGGA
ATCTTTAGCTGAAACATTTAAGAACCAGGGGGTCCCTGAGAGATATTGAATACAGTTTCTTGTGCTATAC
CTCTTGCCCTTTTGAGGAGGGACAGGATCAAGAAGCAAGAGCTGACTTTGGCTGATGCTTGTTATGTGCC
TTATGGTGCTAGGACATCTTGTATATATTATCACATTCAATCCTCATGTGATCCTACAGAATAGGATCTA
CACATACCTATAAAAGACGTAGAGAATGCAAAGACAGATAAGCCTGGACCTTCTGTCATGAAGCTCACAG
TCTAAAGCCTCCTGGGATGGATGTCAGCCGCCTCCTCCTGGCTACCTTGCTGGTCTGCCTGTGCTTCCTC
AGTGCCTACAGCCACCTGGCACCTGAGGAAAAGCCCAGAGATGAAAGGAACCTGAAGAACAATTCTTCCA
TGAACCTGTTGGATTTCCCTTCTGTCTCTATTGTGGCACTGAACAAGAAATCCAAAAAGATCAGCAGAAA
TGAAGCGGAAAAGAAGAAAAGAGCTTCCAAGAGAAAGGCTCCGATGAAGAACGTGGCACGGACCCGGCCC
CCGCCGCCTACCCCCTGCGTGGCCACCCGCGACAGCTGCAAGCCACCAGCGCCCGCCTGCTGCGACCCGT
GCGCCTTCTGCCAGTGCCGCTTCTTCCGCAGCGCCTGCTCCTGCCGCGGGCTCAACCCCACCTGCTGAGC
GCGCCTCAGGGTGGTGGGGCGGGGCTCTGGGGACCCTGGGGCCTTTCTGCCGCGGGAGAGCTCTGGTAGG
AGGGGCTTCCGAGAACGGAGTGGGCGCGGCTATTGACGTTGGGGCGGGGCTTCAGGAAGTCTCATCTAGG
GTTGGGCTAAAATCCAAATACATATAGTCTTCTCGAAAATGTGTGGTTGTTTC
>ASIP_transcript_X7
GAACTGGCAACAAAGTATCCATGCTCTGACAGGCTGAGTCATTGAGCTTCTGCAGAAGTTGGAAGAGGGA
ATCTTTAGCTGAAACATTTAAGAACCAGGGGGTCCCTGAGAGCCTCCTGGGATGGATGTCAGCCGCCTCC
TCCTGGCTACCTTGCTGGTCTGCCTGTGCTTCCTCAGTGCCTACAGCCACCTGGCACCTGAGGAAAAGCC
CAGAGATGAAAGGAACCTGAAGAACAATTCTTCCATGAACCTGTTGGATTTCCCTTCTGTCTCTATTGTG
GCACTGAACAAGAAATCCAAAAAGATCAGCAGAAATGAAGCGGAAAAGAAGAAAAGAGCTTCCAAGAGAA
AGGCTCCGATGAAGAACGTGGCACGGACCCGGCCCCCGCCGCCTACCCCCTGCGTGGCCACCCGCGACAG
CTGCAAGCCACCAGCGCCCGCCTGCTGCGACCCGTGCGCCTTCTGCCAGTGCCGCTTCTTCCGCAGCGCC
TGCTCCTGCCGCGGGCTCAACCCCACCTGCTGAGCGCGCCTCAGGGTGGTGGGGCGGGGCTCTGGGGACC
CTGGGGCCTTTCTGCCGCGGGAGAGCTCTGGTAGGAGGGGCTTCCGAGAACGGAGTGGGCGCGGCTATTG
ACGTTGGGGCGGGGCTTCAGGAAGTCTCATCTAGGGTTGGGCTAAAATCCAAATACATATAGTCTTCTCG
AAAATGTGTGGTTGTTTC
>ASIP_transcript_X6
TAGGAGAAGAACATTCCGGGAGGGAGCAGCCATGTTGCGGTGAACCAACAACACCGATAATATAAAGAAC
AAATCCAGGAAGAAATGGAACCATACCCTGAAAGCTTGAAGTTACAGTGGTTCATTTGGTCAACCTCCTC
TGAAAATAAAGGAAAAGATTCTCATGTTGAAGGAGGGACAGGATCAAGAAGCAAGAGCTGACTTTGGCTG
ATGCTTGTTATGTGCCTTATGGTGCTAGGACATCTTGTATATATTATCACATTCAATCCTCATGTGATCC
TACAGAATAGGATCTACACATACCTATAAAAGACGTAGAGAATGCAAAGACAGATAAGCCTGGACCTTCT
GTCATGAAGCTCACAGTCTAAAGCCTCCTGGGATGGATGTCAGCCGCCTCCTCCTGGCTACCTTGCTGGT
CTGCCTGTGCTTCCTCAGTGCCTACAGCCACCTGGCACCTGAGGAAAAGCCCAGAGATGAAAGGAACCTG
AAGAACAATTCTTCCATGAACCTGTTGGATTTCCCTTCTGTCTCTATTGTGGCACTGAACAAGAAATCCA
AAAAGATCAGCAGAAATGAAGCGGAAAAGAAGAAAAGAGCTTCCAAGAGAAAGGCTCCGATGAAGAACGT
GGCACGGACCCGGCCCCCGCCGCCTACCCCCTGCGTGGCCACCCGCGACAGCTGCAAGCCACCAGCGCCC
GCCTGCTGCGACCCGTGCGCCTTCTGCCAGTGCCGCTTCTTCCGCAGCGCCTGCTCCTGCCGCGGGCTCA
ACCCCACCTGCTGAGCGCGCCTCAGGGTGGTGGGGCGGGGCTCTGGGGACCCTGGGGCCTTTCTGCCGCG
GGAGAGCTCTGGTAGGAGGGGCTTCCGAGAACGGAGTGGGCGCGGCTATTGACGTTGGGGCGGGGCTTCA
GGAAGTCTCATCTAGGGTTGGGCTAAAATCCAAATACATATAGTCTTCTCGAAAATGTGTGGTTGTTTC
>ASIP_transcript_X5
GATGGCTTCATTTTGGGCACAACTCTCAGCAGGAAAGCCCCATTCAAAGCCTCCTGGGATGGATGTCAGC
CGCCTCCTCCTGGCTACCTTGCTGGTCTGCCTGTGCTTCCTCAGTGCCTACAGCCACCTGGCACCTGAGG
AAAAGCCCAGAGATGAAAGGAACCTGAAGAACAATTCTTCCATGAACCTGTTGGATTTCCCTTCTGTCTC
TATTGTGGCACTGAACAAGAAATCCAAAAAGATCAGCAGAAATGAAGCGGAAAAGAAGAAAAGAGCTTCC
AAGAGAAAGGCTCCGATGAAGAACGTGGCACGGACCCGGCCCCCGCCGCCTACCCCCTGCGTGGCCACCC
GCGACAGCTGCAAGCCACCAGCGCCCGCCTGCTGCGACCCGTGCGCCTTCTGCCAGTGCCGCTTCTTCCG
CAGCGCCTGCTCCTGCCGCGGGCTCAACCCCACCTGCTGAGCGCGCCTCAGGGTGGTGGGGCGGGGCTCT
GGGGACCCTGGGGCCTTTCTGCCGCGGGAGAGCTCTGGTAGGAGGGGCTTCCGAGAACGGAGTGGGCGCG
GCTATTGACGTTGGGGCGGGGCTTCAGGAAGTCTCATCTAGGGTTGGGCTAAAATCCAAATACATATAGT
CTTCTCGAAAATGTGTGGTTGTTTC
>ASIP_transcript_X4
CACTTCCTTTCCAACCCTTTACACCCTCAGTGTCAATACCAATTCTAATGCTGGAGAGAAACTTAGGGAG
ACCAGACCACAAGGCTTGCGGCCATCAGAATGAGTATGAAGGCAATCTTCACTTGGCTGAAGGCAGAAAT
GCAATGAGGAAGCCAGCTACTGGGAGTTCCCGGGGTCTTTTAAAAATCTCACAGCAACACATCTTGCCTC
TGCTGCATAAGGACAGGGAAGACACTCAGTTCTGGCTTCCCTTAGAGATAAAAGACACTACTGGCTGACA
GAGGTTGTTTGAAGGAAAACATTAACTGGAGACACCATTGATTGTGGACCCTGAGGCCTGGATCTGCAGC
CTCCTGGGATGGATGTCAGCCGCCTCCTCCTGGCTACCTTGCTGGTCTGCCTGTGCTTCCTCAGTGCCTA
CAGCCACCTGGCACCTGAGGAAAAGCCCAGAGATGAAAGGAACCTGAAGAACAATTCTTCCATGAACCTG
TTGGATTTCCCTTCTGTCTCTATTGTGGCACTGAACAAGAAATCCAAAAAGATCAGCAGAAATGAAGCGG
AAAAGAAGAAAAGAGCTTCCAAGAGAAAGGCTCCGATGAAGAACGTGGCACGGACCCGGCCCCCGCCGCC
TACCCCCTGCGTGGCCACCCGCGACAGCTGCAAGCCACCAGCGCCCGCCTGCTGCGACCCGTGCGCCTTC
TGCCAGTGCCGCTTCTTCCGCAGCGCCTGCTCCTGCCGCGGGCTCAACCCCACCTGCTGAGCGCGCCTCA
GGGTGGTGGGGCGGGGCTCTGGGGACCCTGGGGCCTTTCTGCCGCGGGAGAGCTCTGGTAGGAGGGGCTT
CCGAGAACGGAGTGGGCGCGGCTATTGACGTTGGGGCGGGGCTTCAGGAAGTCTCATCTAGGGTTGGGCT
AAAATCCAAATACATATAGTCTTCTCGAAAATGTGTGGTTGTTTC
>ASIP_transcript_X3
CACTTCCTTTCCAACCCTTTACACCCTCAGTGTCAATACCAATTCTAATGCTGGAGAGAAACTTAGGGAG
ACCAGACCACAAGGCTTGCGGCCATCAGAATGAGTATGAAGGCAATCTTCACTTGGCTGAAGGCAGAAAT
GCAATGAGGAAGCCAGCTACTGGGAGTTCCCGGGGTCTTTTAAAAATCTCACAGCAACACATCTTGCCTC
TGCTGCATAAGGACAGGGAAGACACTCAGTTCTGGCTTCCCTTAGAGATAAAAGACACTCCTCCTGGGAT
GGATGTCAGCCGCCTCCTCCTGGCTACCTTGCTGGTCTGCCTGTGCTTCCTCAGTGCCTACAGCCACCTG
GCACCTGAGGAAAAGCCCAGAGATGAAAGGAACCTGAAGAACAATTCTTCCATGAACCTGTTGGATTTCC
CTTCTGTCTCTATTGTGGCACTGAACAAGAAATCCAAAAAGATCAGCAGAAATGAAGCGGAAAAGAAGAA
AAGAGCTTCCAAGAGAAAGGCTCCGATGAAGAACGTGGCACGGACCCGGCCCCCGCCGCCTACCCCCTGC
GTGGCCACCCGCGACAGCTGCAAGCCACCAGCGCCCGCCTGCTGCGACCCGTGCGCCTTCTGCCAGTGCC
GCTTCTTCCGCAGCGCCTGCTCCTGCCGCGGGCTCAACCCCACCTGCTGAGCGCGCCTCAGGGTGGTGGG
GCGGGGCTCTGGGGACCCTGGGGCCTTTCTGCCGCGGGAGAGCTCTGGTAGGAGGGGCTTCCGAGAACGG
AGTGGGCGCGGCTATTGACGTTGGGGCGGGGCTTCAGGAAGTCTCATCTAGGGTTGGGCTAAAATCCAAA
TACATATAGTCTTCTCGAAAATGTGTGGTTGTTTC
>ASIP_transcript_X2
ACTGGCTGACAGAGGTTGTTTGAAGGAAAACATTAACTGGAGACACCATTGATTGTGGACCCTGAGGCCT
GGATCTGCAGCCTCCTGGGATGGATGTCAGCCGCCTCCTCCTGGCTACCTTGCTGGTCTGCCTGTGCTTC
CTCAGTGCCTACAGCCACCTGGCACCTGAGGAAAAGCCCAGAGATGAAAGGAACCTGAAGAACAATTCTT
CCATGAACCTGTTGGATTTCCCTTCTGTCTCTATTGTGGCACTGAACAAGAAATCCAAAAAGATCAGCAG
AAATGAAGCGGAAAAGAAGAAAAGAGCTTCCAAGAGAAAGGCTCCGATGAAGAACGTGGCACGGACCCGG
CCCCCGCCGCCTACCCCCTGCGTGGCCACCCGCGACAGCTGCAAGCCACCAGCGCCCGCCTGCTGCGACC
CGTGCGCCTTCTGCCAGTGCCGCTTCTTCCGCAGCGCCTGCTCCTGCCGCGGGCTCAACCCCACCTGCTG
AGCGCGCCTCAGGGTGGTGGGGCGGGGCTCTGGGGACCCTGGGGCCTTTCTGCCGCGGGAGAGCTCTGGT
AGGAGGGGCTTCCGAGAACGGAGTGGGCGCGGCTATTGACGTTGGGGCGGGGCTTCAGGAAGTCTCATCT
AGGGTTGGGCTAAAATCCAAATACATATAGTCTTCTCGAAAATGTGTGGTTGTTTC
>ASIP_transcript_X1
ACTTTAGTAAGACCTCTGCCACTGTGAGGCATTACTGGGGACCTATCAACAGTTCTGCTTAGGCCTTGGA
TCTCCTGGAGCTACCGACATAAAATCCTCCTGGGATGGATGTCAGCCGCCTCCTCCTGGCTACCTTGCTG
GTCTGCCTGTGCTTCCTCAGTGCCTACAGCCACCTGGCACCTGAGGAAAAGCCCAGAGATGAAAGGAACC
TGAAGAACAATTCTTCCATGAACCTGTTGGATTTCCCTTCTGTCTCTATTGTGGCACTGAACAAGAAATC
CAAAAAGATCAGCAGAAATGAAGCGGAAAAGAAGAAAAGAGCTTCCAAGAGAAAGGCTCCGATGAAGAAC
GTGGCACGGACCCGGCCCCCGCCGCCTACCCCCTGCGTGGCCACCCGCGACAGCTGCAAGCCACCAGCGC
CCGCCTGCTGCGACCCGTGCGCCTTCTGCCAGTGCCGCTTCTTCCGCAGCGCCTGCTCCTGCCGCGGGCT
CAACCCCACCTGCTGAGCGCGCCTCAGGGTGGTGGGGCGGGGCTCTGGGGACCCTGGGGCCTTTCTGCCG
CGGGAGAGCTCTGGTAGGAGGGGCTTCCGAGAACGGAGTGGGCGCGGCTATTGACGTTGGGGCGGGGCTT
CAGGAAGTCTCATCTAGGGTTGGGCTAAAATCCAAATACATATAGTCTTCTCGAAAATGTGTGGTTGTTT
C
