# Supplementary material for: Selection signatures in goats reveal copy number variants underlying breed-defining coat color phenotypes
Source: PLoS Genet. 2019 Dec 16;15(12):e1008536. doi: 10.1371/journal.pgen.1008536 (PMC6936872; doi:10.1371/journal.pgen.1008536)
Supplement: S1 Table — (XLSX) [file pgen.1008536.s006.xlsx]

## Sheet: Sequenced breed pools
S1 Table. Sequenced pools of 20 goat breeds and bezoars. Read statistics and the ENA accessions for the sequence data are given.
Breed	Study accession	Sample accession	Abbreviation	Breed origin	Sample origin	Animals per pool	Platform	Clean reads per pool	Reads mapped	Reads mapped %	Coverage	Reads per pool_dedup	Reads mapped_dedup	Reads mapped_dedup %	Coverage	Marked as duplicates	% of total
Pak Angora	PRJEB23815	SAMEA104419860	ANG	Pakistan	Pakistan	10	Illumina HiSeq3000	642701688	630331336	0.9808	32.3491	592189132	579818780	0.9791	29.7567	50512556	7.85941
Appenzell goat	PRJEB23815	SAMEA104419861	APZ	Switzerland	Switzerland	12	Illumina HiSeq3000	538824626	535393505	0.9936	27.4768	517230789	513799668	0.9934	26.3686	21593837	4.00758
Barbari	PRJEB23815	SAMEA104419862	BAR	Pakistan	Pakistan	12	Illumina HiSeq3000	570776601	568342665	0.9957	29.1677	537782098	535348162	0.9955	27.4744	32994503	5.78063
Beetal	PRJEB23815	SAMEA104419863	BEE	Pakistan	Pakistan	12	Illumina HiSeq3000	658257244	655840565	0.9963	33.6582	616330274	613913595	0.9961	31.5065	41926970	6.36939
Bezoar (Capra aegagrus)	PRJEB23815	SAMEA104419864	BEZ	wild ancestor	zoo animals	8	Illumina HiSeq3000	699305680	690695500	0.9877	35.447	618886179	610275999	0.9861	31.3198	80419501	11.4999
Grisons Striped goat	PRJEB23815	SAMEA104419865	BST	Switzerland	Switzerland	12	Illumina HiSeq3000	596465833	594494893	0.9967	30.5099	559763799	557792859	0.9965	28.6263	36702034	6.15325
Boer goat	PRJEB23815	SAMEA104419866	BUR	Africa	Switzerland	12	Illumina HiSeq3000	597796694	594119604	0.9938	30.4906	557238474	553561384	0.9934	28.4092	40558220	6.78462
Capra Grigia	PRJEB23815	SAMEA104419872	CAG	Switzerland	Switzerland	12	Illumina HiSeq3000	570691276	569042598	0.9971	29.2037	545141327	543492649	0.997	27.8924	25549949	4.47702
Dera Din Panah	PRJEB23815	SAMEA104419868	DDP	Pakistan	Pakistan	12	Illumina HiSeq3000	618236192	614417840	0.9938	31.5324	574029308	570210956	0.9933	29.2636	44206884	7.15048
Chamois Colored goat	PRJEB23815	SAMEA104419867	GFG	Switzerland	Switzerland	12	Illumina HiSeq3000	550211230	548748269	0.9973	28.1622	519363777	517900816	0.9972	26.579	30847453	5.60647
Kamori	PRJEB23815	SAMEA104419869	KAM	Pakistan	Pakistan	12	Illumina HiSeq3000	619031812	616624284	0.9961	31.6456	584206096	581798568	0.9959	29.8583	34825716	5.62584
Nachi	PRJEB23815	SAMEA104419870	NAC	Pakistan	Pakistan	12	Illumina HiSeq3000	610627896	602611637	0.9869	30.9265	580031427	572015168	0.9862	29.3562	30596469	5.01066
Nera Verzasca	PRJEB23815	SAMEA104419871	NER	Switzerland	Switzerland	12	Illumina HiSeq3000	586996053	585299188	0.9971	30.038	554110905	552414040	0.9969	28.3503	32885148	5.60228
Pahari	PRJEB23815	SAMEA104419877	PAH	Pakistan	Pakistan	12	Illumina HiSeq3000	634513957	629208186	0.9916	32.2914	592530067	587224296	0.991	30.1368	41983890	6.6167
Peacock goat	PRJEB23815	SAMEA104419878	PFA	Switzerland	Switzerland	12	Illumina HiSeq3000	573905128	572034388	0.9967	29.3572	549924056	548053316	0.9966	28.1265	23981072	4.17858
Saanen goat	PRJEB23815	SAMEA104419873	SAN	Switzerland	Switzerland	12	Illumina HiSeq3000	513337937	505482683	0.9847	25.9417	486744058	478888804	0.9839	24.5769	26593879	5.18058
St. Gallen Booted goat	PRJEB23815	SAMEA104419874	STG	Switzerland	Switzerland	10	Illumina HiSeq3000	696584454	694588692	0.9971	35.6468	651080047	649084285	0.9969	33.3115	45504407	6.5325
Teddy	PRJEB23815	SAMEA104419875	TED	Pakistan	Pakistan	12	Illumina HiSeq3000	635357043	629084000	0.9901	32.285	593424475	587151432	0.9894	30.133	41932568	6.59984
Toggenburg goat	PRJEB23815	SAMEA104419876	TOG	Switzerland	Switzerland	12	Illumina HiSeq3000	624351582	622728010	0.9974	31.9588	587074050	585450478	0.9972	30.0457	37277532	5.9706
Valais Blackneck goat	PRJEB23815	SAMEA104419879	VAG	Switzerland	Switzerland	12	Illumina HiSeq3000	605268409	603595769	0.9972	30.977	567974669	566302029	0.9971	29.063	37293740	6.16152
African Dwarf goat	PRJEB23815	SAMEA104419880	ZWZ	Africa	Switzerland	12	Illumina HiSeq3000	539001406	530533267	0.9843	27.2273	515026026	506557887	0.9836	25.9969	23975380	4.44811

## Sheet: individually sequenced animals
S1 Table. Individually sequenced goats. Read statistics from 120 animals of five Swiss goat breeds and the ENA accessions for the sequence data are given.
Sample	Breed	Study accession	Sample accession	Abbreviation	Breed origin	Sample origin	Platform	Clean reads per sample	Reads mapped	Reads mapped %	Coverage	Reads per sample_dedup	Reads mapped_ dedup	Reads mapped_dedup %	Coverage	Marked as duplicates	% of total
APZ001	Appenzell goat	PRJNA310684	SAMN10743837	APZ	Switzerland	Switzerland	Illumina NovaSeq6000	461746850	460868613	0.9981	23.6521	389653005	388774768	0.9977	19.9522	72093845	15.6133
APZ002	Appenzell goat	PRJNA310684	SAMN10743838	APZ	Switzerland	Switzerland	Illumina NovaSeq6000	206430483	205884184	0.9974	10.5661	194183217	193636918	0.9972	9.93758	12247266	5.93288
APZ003	Appenzell goat	PRJNA310684	SAMN10743839	APZ	Switzerland	Switzerland	Illumina NovaSeq6000	183750015	183407138	0.9981	9.41258	174432977	174090100	0.998	8.93443	9317038	5.0705
APZ004	Appenzell goat	PRJNA310684	SAMN10743840	APZ	Switzerland	Switzerland	Illumina NovaSeq6000	245207765	244763238	0.9982	12.5614	230466934	230022407	0.9981	11.8049	14740831	6.01157
APZ005	Appenzell goat	PRJNA310684	SAMN10743841	APZ	Switzerland	Switzerland	Illumina NovaSeq6000	203183981	202782982	0.998	10.407	192098618	191697619	0.9979	9.83806	11085363	5.45583
APZ015	Appenzell goat	PRJNA310684	SAMN10743842	APZ	Switzerland	Switzerland	Illumina NovaSeq6000	176439269	176061893	0.9979	9.03562	166290540	165913164	0.9977	8.51478	10148729	5.75197
APZ017	Appenzell goat	PRJNA310684	SAMN10743843	APZ	Switzerland	Switzerland	Illumina NovaSeq6000	161915975	161624342	0.9982	8.29468	152977796	152686163	0.9981	7.83596	8938179	5.52026
APZ048	Appenzell goat	PRJNA310684	SAMN10743844	APZ	Switzerland	Switzerland	Illumina NovaSeq6000	212959287	212328131	0.997	10.8968	200097071	199465915	0.9968	10.2367	12862216	6.03975
APZ061	Appenzell goat	PRJNA310684	SAMN10743845	APZ	Switzerland	Switzerland	Illumina NovaSeq6000	384938543	384310831	0.9984	19.7231	362854497	362226785	0.9983	18.5897	22084046	5.73703
APZ062	Appenzell goat	PRJNA310684	SAMN10743846	APZ	Switzerland	Switzerland	Illumina NovaSeq6000	197672655	197340000	0.9983	10.1276	186364803	186032148	0.9982	9.5473	11307852	5.72049
APZ070	Appenzell goat	PRJNA310684	SAMN10743847	APZ	Switzerland	Switzerland	Illumina NovaSeq6000	218868894	218605713	0.9988	11.219	206775252	206512071	0.9987	10.5983	12093642	5.52552
APZ071	Appenzell goat	PRJNA310684	SAMN10743848	APZ	Switzerland	Switzerland	Illumina NovaSeq6000	283828448	283485190	0.9988	14.5487	265476523	265133265	0.9987	13.6068	18351925	6.46585
APZ072	Appenzell goat	PRJNA310684	SAMN10743849	APZ	Switzerland	Switzerland	Illumina NovaSeq6000	493164818	492129125	0.9979	25.2564	449368901	448333208	0.9977	23.0088	43795917	8.88058
APZ073	Appenzell goat	PRJNA310684	SAMN10743850	APZ	Switzerland	Switzerland	Illumina NovaSeq6000	491392824	490358053	0.9979	25.1655	445407737	444372966	0.9977	22.8055	45985087	9.35811
APZ074	Appenzell goat	PRJNA310684	SAMN10743851	APZ	Switzerland	Switzerland	Illumina NovaSeq6000	526117645	525066384	0.998	26.9468	480491131	479439870	0.9978	24.6052	45626514	8.6723
APZ075	Appenzell goat	PRJNA310684	SAMN10743852	APZ	Switzerland	Switzerland	Illumina NovaSeq6000	453317321	452325639	0.9978	23.2137	415291751	414300069	0.9976	21.2622	38025570	8.38829
APZ076	Appenzell goat	PRJNA310684	SAMN10743853	APZ	Switzerland	Switzerland	Illumina NovaSeq6000	558638146	557529290	0.998	28.6128	507976191	506867335	0.9978	26.0128	50661955	9.06883
APZ077	Appenzell goat	PRJNA310684	SAMN10743854	APZ	Switzerland	Switzerland	Illumina NovaSeq6000	660644736	659353330	0.998	33.8385	599970541	598679135	0.9978	30.7246	60674195	9.18409
APZ078	Appenzell goat	PRJNA310684	SAMN10743855	APZ	Switzerland	Switzerland	Illumina NovaSeq6000	570371371	569160528	0.9979	29.2097	520024761	518813918	0.9977	26.6259	50346610	8.82699
APZ079	Appenzell goat	PRJNA310684	SAMN10743856	APZ	Switzerland	Switzerland	Illumina NovaSeq6000	467588016	466194797	0.997	23.9254	425188766	423795547	0.9967	21.7495	42399250	9.06765
APZ080	Appenzell goat	PRJNA310684	SAMN10743857	APZ	Switzerland	Switzerland	Illumina NovaSeq6000	297175375	296833400	0.9988	15.2337	278938337	278596362	0.9988	14.2978	18237038	6.13679
APZ081	Appenzell goat	PRJNA310684	SAMN10743858	APZ	Switzerland	Switzerland	Illumina NovaSeq6000	601330272	600055889	0.9979	30.7953	546264867	544990484	0.9977	27.9693	55065405	9.15726
APZ082	Appenzell goat	PRJNA310684	SAMN10743859	APZ	Switzerland	Switzerland	Illumina NovaSeq6000	292819023	292497694	0.9989	15.0112	275577585	275256256	0.9988	14.1263	17241438	5.88809
APZ083	Appenzell goat	PRJNA310684	SAMN10743860	APZ	Switzerland	Switzerland	Illumina NovaSeq6000	423552206	422527619	0.9976	21.6844	389034421	388009834	0.9974	19.9129	34517785	8.14959
BST008	Grisons Striped goat	PRJNA310684	SAMN10743861	BST	Switzerland	Switzerland	Illumina NovaSeq6000	390589127	390025746	0.9986	20.0164	376933113	376369732	0.9985	19.3156	13656014	3.49626
BST009	Grisons Striped goat	PRJNA310684	SAMN10743862	BST	Switzerland	Switzerland	Illumina NovaSeq6000	417246508	415497631	0.9958	21.3236	398886091	397137214	0.9956	20.3814	18360417	4.40038
BST010	Grisons Striped goat	PRJNA310684	SAMN10743863	BST	Switzerland	Switzerland	Illumina NovaSeq6000	371410452	370609176	0.9978	19.0199	338784983	337983707	0.9976	17.3456	32625469	8.78421
BST021	Grisons Striped goat	PRJNA310684	SAMN10743864	BST	Switzerland	Switzerland	Illumina NovaSeq6000	680423059	679578421	0.9988	34.8764	646559961	645715323	0.9987	33.1386	33863098	4.97677
BST025	Grisons Striped goat	PRJNA310684	SAMN10743865	BST	Switzerland	Switzerland	Illumina NovaSeq6000	469157802	468014811	0.9976	24.0189	450039277	448896286	0.9975	23.0377	19118525	4.07507
BST027	Grisons Striped goat	PRJNA310684	SAMN10743866	BST	Switzerland	Switzerland	Illumina NovaSeq6000	487098833	486041282	0.9978	24.944	466470597	465413046	0.9977	23.8853	20628236	4.23492
BST031	Grisons Striped goat	PRJNA310684	SAMN10743867	BST	Switzerland	Switzerland	Illumina NovaSeq6000	691883132	689754728	0.9969	35.3987	631925908	629797504	0.9966	32.3217	59957224	8.6658
BST034	Grisons Striped goat	PRJNA310684	SAMN10743868	BST	Switzerland	Switzerland	Illumina NovaSeq6000	493938222	491605142	0.9953	25.2295	445872823	443539743	0.9948	22.7628	48065399	9.73105
BST035	Grisons Striped goat	PRJNA310684	SAMN10743869	BST	Switzerland	Switzerland	Illumina NovaSeq6000	640511015	639389307	0.9982	32.8139	575768226	574646518	0.9981	29.4913	64742789	10.108
BST037	Grisons Striped goat	PRJNA310684	SAMN10743870	BST	Switzerland	Switzerland	Illumina NovaSeq6000	322820878	322180174	0.998	16.5345	296281367	295640663	0.9978	15.1725	26539511	8.22113
BST062	Grisons Striped goat	PRJNA310684	SAMN10743871	BST	Switzerland	Switzerland	Illumina NovaSeq6000	438246875	437379761	0.998	22.4466	400434108	399566994	0.9978	20.5061	37812767	8.62819
BST077	Grisons Striped goat	PRJNA310684	SAMN10743872	BST	Switzerland	Switzerland	Illumina NovaSeq6000	502828272	501541343	0.9974	25.7395	458172903	456885974	0.9972	23.4477	44655369	8.88084
BST088	Grisons Striped goat	PRJNA310684	SAMN10743873	BST	Switzerland	Switzerland	Illumina NovaSeq6000	264515074	263832338	0.9974	13.5401	249758951	249076215	0.9973	12.7828	14756123	5.57856
BST093	Grisons Striped goat	PRJNA310684	SAMN10743874	BST	Switzerland	Switzerland	Illumina NovaSeq6000	230752725	229999849	0.9967	11.8038	215935907	215183031	0.9965	11.0433	14816818	6.42108
BST097	Grisons Striped goat	PRJNA310684	SAMN10743875	BST	Switzerland	Switzerland	Illumina NovaSeq6000	339102752	337958568	0.9966	17.3443	304366832	303222648	0.9962	15.5616	34735920	10.2435
BST098	Grisons Striped goat	PRJNA310684	SAMN10743876	BST	Switzerland	Switzerland	Illumina NovaSeq6000	171203256	170869198	0.998	8.76913	161579047	161244989	0.9979	8.27521	9624209	5.62151
BST106	Grisons Striped goat	PRJNA310684	SAMN10743877	BST	Switzerland	Switzerland	Illumina NovaSeq6000	544574478	543524981	0.9981	27.8941	499379893	498330396	0.9979	25.5747	45194585	8.29906
BST114	Grisons Striped goat	PRJNA310684	SAMN10743878	BST	Switzerland	Switzerland	Illumina NovaSeq6000	217423016	216579413	0.9961	11.115	205089857	204246254	0.9959	10.4821	12333159	5.67243
BST118	Grisons Striped goat	PRJNA310684	SAMN10743879	BST	Switzerland	Switzerland	Illumina NovaSeq6000	195685989	195282327	0.9979	10.022	185296839	184893177	0.9978	9.48885	10389150	5.30909
BST120	Grisons Striped goat	PRJNA310684	SAMN10743880	BST	Switzerland	Switzerland	Illumina NovaSeq6000	525584887	524492706	0.9979	26.9173	478793590	477701409	0.9977	24.516	46791297	8.90271
BST126	Grisons Striped goat	PRJNA310684	SAMN10743881	BST	Switzerland	Switzerland	Illumina NovaSeq6000	686453042	685105277	0.998	35.1601	622131689	620783924	0.9978	31.8591	64321353	9.3701
BST131	Grisons Striped goat	PRJNA310684	SAMN07551950	BST	Switzerland	Switzerland	Illumina HiSeq3000	450881508	441720458	0.9797	22.6694	397198655	388037605	0.9769	19.9144	53682853	11.9062
BST149	Grisons Striped goat	PRJNA310684	SAMN10743882	BST	Switzerland	Switzerland	Illumina NovaSeq6000	220054196	219787497	0.9988	11.2797	207408730	207142031	0.9987	10.6307	12645466	5.74652
BST150	Grisons Striped goat	PRJNA310684	SAMN10743883	BST	Switzerland	Switzerland	Illumina NovaSeq6000	229317199	229007380	0.9986	11.7528	215785785	215475966	0.9986	11.0584	13531414	5.90074
PFA021	Peacock goat	PRJNA310684	SAMN10743884	PFA	Switzerland	Switzerland	Illumina NovaSeq6000	304502303	301658528	0.9907	15.4813	286640078	283796303	0.9901	14.5646	17862225	5.86604
PFA024	Peacock goat	PRJNA310684	SAMN10743885	PFA	Switzerland	Switzerland	Illumina NovaSeq6000	259209308	256478035	0.9895	13.1626	244645487	241914214	0.9888	12.4152	14563821	5.61856
PFA026	Peacock goat	PRJNA310684	SAMN10743886	PFA	Switzerland	Switzerland	Illumina NovaSeq6000	288117839	285404368	0.9906	14.6472	270429832	267716361	0.99	13.7394	17688007	6.13916
PFA029	Peacock goat	PRJNA310684	SAMN10743887	PFA	Switzerland	Switzerland	Illumina NovaSeq6000	248482260	247508436	0.9961	12.7023	235162644	234188820	0.9959	12.0187	13319616	5.36039
PFA033	Peacock goat	PRJNA310684	SAMN10743888	PFA	Switzerland	Switzerland	Illumina NovaSeq6000	419876400	417563314	0.9945	21.4296	363138399	360825313	0.9936	18.5178	56738001	13.513
PFA035	Peacock goat	PRJNA310684	SAMN10743889	PFA	Switzerland	Switzerland	Illumina NovaSeq6000	446035177	445162674	0.998	22.8461	378317894	377445391	0.9977	19.3708	67717283	15.182
PFA036	Peacock goat	PRJNA310684	SAMN10743890	PFA	Switzerland	Switzerland	Illumina NovaSeq6000	237245302	236654951	0.9975	12.1453	223696356	223106005	0.9974	11.45	13548946	5.71094
PFA045	Peacock goat	PRJNA310684	SAMN10743891	PFA	Switzerland	Switzerland	Illumina NovaSeq6000	560745120	559562457	0.9979	28.7171	511010884	509828221	0.9977	26.1647	49734236	8.86931
PFA046	Peacock goat	PRJNA310684	SAMN10743892	PFA	Switzerland	Switzerland	Illumina NovaSeq6000	236671712	236261354	0.9983	12.1251	223570694	223160336	0.9982	11.4527	13101018	5.53552
PFA047	Peacock goat	PRJNA310684	SAMN10743893	PFA	Switzerland	Switzerland	Illumina NovaSeq6000	634253322	632834317	0.9978	32.4775	574773211	573354206	0.9975	29.4249	59480111	9.37797
PFA048	Peacock goat	PRJNA310684	SAMN10743894	PFA	Switzerland	Switzerland	Illumina NovaSeq6000	214023387	213765711	0.9988	10.9706	201896101	201638425	0.9987	10.3482	12127286	5.66634
PFA049	Peacock goat	PRJNA310684	SAMN10743895	PFA	Switzerland	Switzerland	Illumina NovaSeq6000	352717636	352299261	0.9988	18.0802	331543438	331125063	0.9987	16.9936	21174198	6.00316
PFA050	Peacock goat	PRJNA310684	SAMN10743896	PFA	Switzerland	Switzerland	Illumina NovaSeq6000	560530784	559417585	0.998	28.7097	509242899	508129700	0.9978	26.0776	51287885	9.14988
PFA051	Peacock goat	PRJNA310684	SAMN10743897	PFA	Switzerland	Switzerland	Illumina NovaSeq6000	495748832	494553891	0.9976	25.3809	450308588	449113647	0.9973	23.0488	45440244	9.16598
PFA052	Peacock goat	PRJNA310684	SAMN10743898	PFA	Switzerland	Switzerland	Illumina NovaSeq6000	455700226	454783297	0.998	23.3398	416750395	415833466	0.9978	21.3409	38949831	8.54725
PFA053	Peacock goat	PRJNA310684	SAMN10743899	PFA	Switzerland	Switzerland	Illumina NovaSeq6000	476719900	475578538	0.9976	24.407	432657935	431516573	0.9974	22.1457	44061965	9.24274
PFA054	Peacock goat	PRJNA310684	SAMN10743900	PFA	Switzerland	Switzerland	Illumina NovaSeq6000	537696135	536580721	0.9979	27.5377	489813489	488698075	0.9977	25.0803	47882646	8.90515
PFA055	Peacock goat	PRJNA310684	SAMN10743901	PFA	Switzerland	Switzerland	Illumina NovaSeq6000	684268097	682885061	0.998	35.0461	619145148	617762112	0.9978	31.704	65122949	9.51717
PFA056	Peacock goat	PRJNA310684	SAMN10743902	PFA	Switzerland	Switzerland	Illumina NovaSeq6000	230130988	229894378	0.999	11.7983	217012093	216775483	0.9989	11.1251	13118895	5.70062
PFA057	Peacock goat	PRJNA310684	SAMN10743903	PFA	Switzerland	Switzerland	Illumina NovaSeq6000	280813296	280464391	0.9988	14.3936	264474580	264125675	0.9987	13.5551	16338716	5.81836
PFA058	Peacock goat	PRJNA310684	SAMN10743904	PFA	Switzerland	Switzerland	Illumina NovaSeq6000	433879920	432923381	0.9978	22.2179	395584175	394627636	0.9976	20.2526	38295745	8.82635
PFA059	Peacock goat	PRJNA310684	SAMN10743905	PFA	Switzerland	Switzerland	Illumina NovaSeq6000	439866093	439251165	0.9986	22.5427	405828190	405213262	0.9985	20.7958	34037903	7.73824
PFA064	Peacock goat	PRJNA310684	SAMN10743906	PFA	Switzerland	Switzerland	Illumina NovaSeq6000	296082765	295696440	0.9987	15.1754	278658805	278272480	0.9986	14.2811	17423960	5.88483
PFA072	Peacock goat	PRJNA310684	SAMN10743907	PFA	Switzerland	Switzerland	Illumina NovaSeq6000	382336257	381819933	0.9986	19.5953	359252154	358735830	0.9986	18.4106	23084103	6.03764
STG003	St. Gallen Booted goat	PRJNA310684	SAMN10743908	STG	Switzerland	Switzerland	Illumina NovaSeq6000	193137020	192735752	0.9979	9.89134	181187665	180786397	0.9978	9.27809	11949355	6.18698
STG008	St. Gallen Booted goat	PRJNA310684	SAMN10743909	STG	Switzerland	Switzerland	Illumina NovaSeq6000	171970877	171385816	0.9966	8.79564	162717704	162132643	0.9964	8.32076	9253173	5.38066
STG010	St. Gallen Booted goat	PRJNA310684	SAMN10743910	STG	Switzerland	Switzerland	Illumina NovaSeq6000	382861530	382342172	0.9986	19.6221	369112782	368593424	0.9986	18.9165	13748748	3.59105
STG011	St. Gallen Booted goat	PRJNA310684	SAMN10743911	STG	Switzerland	Switzerland	Illumina NovaSeq6000	204813285	203480922	0.9935	10.4428	192616723	191284360	0.9931	9.81685	12196562	5.95497
STG012	St. Gallen Booted goat	PRJNA310684	SAMN10743912	STG	Switzerland	Switzerland	Illumina NovaSeq6000	327819025	327330913	0.9985	16.7989	315726731	315238619	0.9985	16.1783	12092294	3.68871
STG020	St. Gallen Booted goat	PRJNA310684	SAMN10743913	STG	Switzerland	Switzerland	Illumina NovaSeq6000	163215732	162693653	0.9968	8.34955	154847443	154325364	0.9966	7.92009	8368289	5.12713
STG026	St. Gallen Booted goat	PRJNA310684	SAMN10743914	STG	Switzerland	Switzerland	Illumina NovaSeq6000	166563703	166120373	0.9973	8.52542	157470665	157027335	0.9972	8.05875	9093038	5.4592
STG028	St. Gallen Booted goat	PRJNA310684	SAMN10743915	STG	Switzerland	Switzerland	Illumina NovaSeq6000	363992966	363524749	0.9987	18.6563	352043581	351575364	0.9987	18.0431	11949385	3.28286
STG041	St. Gallen Booted goat	PRJNA310684	SAMN10743916	STG	Switzerland	Switzerland	Illumina NovaSeq6000	202392361	201351767	0.9949	10.3335	191101965	190061371	0.9946	9.75408	11290396	5.57847
STG056	St. Gallen Booted goat	PRJNA310684	SAMN10743917	STG	Switzerland	Switzerland	Illumina NovaSeq6000	165700180	164992237	0.9957	8.46752	156554620	155846677	0.9955	7.99816	9145560	5.51934
STG058	St. Gallen Booted goat	PRJNA310684	SAMN10743918	STG	Switzerland	Switzerland	Illumina NovaSeq6000	186333096	185960136	0.998	9.54361	176099872	175726912	0.9979	9.01843	10233224	5.4919
STG060	St. Gallen Booted goat	PRJNA310684	SAMN10743919	STG	Switzerland	Switzerland	Illumina NovaSeq6000	463517146	461606890	0.9959	23.69	402436560	400526304	0.9953	20.5553	61080586	13.1776
STG062	St. Gallen Booted goat	PRJNA310684	SAMN10743920	STG	Switzerland	Switzerland	Illumina NovaSeq6000	230360117	229690099	0.9971	11.7879	213809449	213139431	0.9969	10.9385	16550668	7.18469
STG075	St. Gallen Booted goat	PRJNA310684	SAMN10743921	STG	Switzerland	Switzerland	Illumina NovaSeq6000	380234515	379399946	0.9978	19.4711	343541984	342707415	0.9976	17.588	36692531	9.64997
STG077	St. Gallen Booted goat	PRJNA310684	SAMN10743922	STG	Switzerland	Switzerland	Illumina NovaSeq6000	335552888	335111680	0.9987	17.1982	323940553	323499345	0.9986	16.6022	11612335	3.46066
STG078	St. Gallen Booted goat	PRJNA310684	SAMN10743923	STG	Switzerland	Switzerland	Illumina NovaSeq6000	355454773	354953489	0.9986	18.2165	343515984	343014700	0.9985	17.6038	11938789	3.35874
STG079	St. Gallen Booted goat	PRJNA310684	SAMN10743924	STG	Switzerland	Switzerland	Illumina NovaSeq6000	459230714	458684365	0.9988	23.54	398452562	397906213	0.9986	20.4208	60778152	13.2348
STG080	St. Gallen Booted goat	PRJNA310684	SAMN10743925	STG	Switzerland	Switzerland	Illumina NovaSeq6000	280013012	279645131	0.9987	14.3516	263332308	262964427	0.9986	13.4955	16680704	5.95712
STG081	St. Gallen Booted goat	PRJNA310684	SAMN10743926	STG	Switzerland	Switzerland	Illumina NovaSeq6000	295518252	295167036	0.9988	15.1482	279477272	279126056	0.9987	14.3249	16040980	5.42808
STG082	St. Gallen Booted goat	PRJNA310684	SAMN10743927	STG	Switzerland	Switzerland	Illumina NovaSeq6000	408646088	408086066	0.9986	20.9433	393207722	392647700	0.9986	20.151	15438366	3.77793
STG083	St. Gallen Booted goat	PRJNA310684	SAMN10743928	STG	Switzerland	Switzerland	Illumina NovaSeq6000	449925214	449384875	0.9988	23.0628	429936588	429396249	0.9987	22.0369	19988626	4.44266
STG084	St. Gallen Booted goat	PRJNA310684	SAMN10743929	STG	Switzerland	Switzerland	Illumina NovaSeq6000	747522976	746578154	0.9987	38.3149	702398862	701454040	0.9987	35.9991	45124114	6.03649
STG085	St. Gallen Booted goat	PRJNA310684	SAMN10743930	STG	Switzerland	Switzerland	Illumina NovaSeq6000	464460646	463865198	0.9987	23.8059	446779556	446184108	0.9987	22.8985	17681090	3.8068
STG086	St. Gallen Booted goat	PRJNA310684	SAMN10743931	STG	Switzerland	Switzerland	Illumina NovaSeq6000	529446112	528749227	0.9987	27.1358	507520986	506824101	0.9986	26.0106	21925126	4.14114
VAG014	Valais Blackneck goat	PRJNA310684	SAMN10743932	VAG	Switzerland	Switzerland	Illumina NovaSeq6000	533023100	531708767	0.9975	27.2877	494817861	493503528	0.9973	25.327	38205239	7.16765
VAG021	Valais Blackneck goat	PRJNA310684	SAMN10743933	VAG	Switzerland	Switzerland	Illumina NovaSeq6000	516766253	516093212	0.9987	26.4863	477888959	477215918	0.9986	24.4911	38877294	7.52319
VAG036	Valais Blackneck goat	PRJNA310684	SAMN10743934	VAG	Switzerland	Switzerland	Illumina NovaSeq6000	473516315	471790621	0.9964	24.2126	439244215	437518521	0.9961	22.4538	34272100	7.23779
VAG048	Valais Blackneck goat	PRJNA310684	SAMN10743935	VAG	Switzerland	Switzerland	Illumina NovaSeq6000	489907853	487938880	0.996	25.0414	449557248	447588275	0.9956	22.9705	40350605	8.23637
VAG109	Valais Blackneck goat	PRJNA310684	SAMN10743936	VAG	Switzerland	Switzerland	Illumina NovaSeq6000	447489086	444044722	0.9923	22.7887	416524205	413079841	0.9917	21.1996	30964881	6.9197
VAG114	Valais Blackneck goat	PRJNA310684	SAMN10743937	VAG	Switzerland	Switzerland	Illumina NovaSeq6000	404707494	401307194	0.9916	20.5954	374465800	371065500	0.9909	19.0433	30241694	7.47248
VAG118	Valais Blackneck goat	PRJNA310684	SAMN10743938	VAG	Switzerland	Switzerland	Illumina NovaSeq6000	447516947	445226371	0.9949	22.8493	415326690	413036114	0.9945	21.1973	32190257	7.19308
VAG124	Valais Blackneck goat	PRJNA310684	SAMN10743939	VAG	Switzerland	Switzerland	Illumina NovaSeq6000	608381401	605309561	0.995	31.0649	556456225	553384385	0.9945	28.4001	51925176	8.53497
VAG147	Valais Blackneck goat	PRJNA310684	SAMN10743940	VAG	Switzerland	Switzerland	Illumina NovaSeq6000	368073765	367701129	0.999	18.8707	346574816	346202180	0.9989	17.7673	21498949	5.84093
VAG149	Valais Blackneck goat	PRJNA310684	SAMN10743941	VAG	Switzerland	Switzerland	Illumina NovaSeq6000	264022371	263738574	0.9989	13.5353	247684066	247400269	0.9989	12.6968	16338305	6.18823
VAG178	Valais Blackneck goat	PRJNA310684	SAMN10743942	VAG	Switzerland	Switzerland	Illumina NovaSeq6000	540870568	540241921	0.9988	27.7256	511951555	511322908	0.9988	26.2415	28919013	5.34675
VAG180	Valais Blackneck goat	PRJNA310684	SAMN10743943	VAG	Switzerland	Switzerland	Illumina NovaSeq6000	387770691	387350675	0.9989	19.8791	368601763	368181747	0.9989	18.8953	19168928	4.94337
VAG181	Valais Blackneck goat	PRJNA310684	SAMN10743944	VAG	Switzerland	Switzerland	Illumina NovaSeq6000	526635414	526072849	0.9989	26.9984	497787731	497225166	0.9989	25.5179	28847683	5.47773
VAG183	Valais Blackneck goat	PRJNA310684	SAMN10743945	VAG	Switzerland	Switzerland	Illumina NovaSeq6000	582234224	581608234	0.9989	29.8485	548482143	547856153	0.9989	28.1164	33752081	5.79699
VAG184	Valais Blackneck goat	PRJNA310684	SAMN10743946	VAG	Switzerland	Switzerland	Illumina NovaSeq6000	488142953	487606832	0.9989	25.0243	461386333	460850212	0.9988	23.6512	26756620	5.48131
VAG185	Valais Blackneck goat	PRJNA310684	SAMN10743947	VAG	Switzerland	Switzerland	Illumina NovaSeq6000	812369726	811519784	0.999	41.6478	751651184	750801242	0.9989	38.5317	60718542	7.47425
VAG186	Valais Blackneck goat	PRJNA310684	SAMN10743948	VAG	Switzerland	Switzerland	Illumina NovaSeq6000	420319149	419880447	0.999	21.5486	399152511	398713809	0.9989	20.4623	21166638	5.03585
VAG187	Valais Blackneck goat	PRJNA310684	SAMN10743949	VAG	Switzerland	Switzerland	Illumina NovaSeq6000	497482860	496976551	0.999	25.5052	470726777	470220468	0.9989	24.132	26756083	5.37829
VAG188	Valais Blackneck goat	PRJNA310684	SAMN10743950	VAG	Switzerland	Switzerland	Illumina NovaSeq6000	536579180	535992501	0.9989	27.5075	506461320	505874641	0.9988	25.9618	30117860	5.61294
VAG193	Valais Blackneck goat	PRJNA310684	SAMN10743951	VAG	Switzerland	Switzerland	Illumina NovaSeq6000	619089348	618427887	0.9989	31.7382	582713651	582052190	0.9989	29.8713	36375697	5.87568
VAG194	Valais Blackneck goat	PRJNA310684	SAMN10743952	VAG	Switzerland	Switzerland	Illumina NovaSeq6000	467775989	467296213	0.999	23.982	442814613	442334837	0.9989	22.7009	24961376	5.33618
VAG195	Valais Blackneck goat	PRJNA310684	SAMN10743953	VAG	Switzerland	Switzerland	Illumina NovaSeq6000	617622367	616926520	0.9989	31.6611	581217047	580521200	0.9988	29.7928	36405320	5.89443
VAG202	Valais Blackneck goat	PRJNA310684	SAMN10743954	VAG	Switzerland	Switzerland	Illumina NovaSeq6000	387672482	387247838	0.9989	19.8738	369059271	368634627	0.9988	18.9186	18613211	4.80127
VAG203	Valais Blackneck goat	PRJNA310684	SAMN10744087	VAG	Switzerland	Switzerland	Illumina NovaSeq6001	568648354	567998706	0.9989	29.1501	535268192	534618544	0.9988	27.437	33380162	5.87009
