# Supplementary material for: Selection signatures in goats reveal copy number variants underlying breed-defining coat color phenotypes
Source: PLoS Genet. 2019 Dec 16;15(12):e1008536. doi: 10.1371/journal.pgen.1008536 (PMC6936872; doi:10.1371/journal.pgen.1008536)
Supplement: S2 Table — (XLSX) [file pgen.1008536.s007.xlsx]

## Sheet: SNV pool statistics
S2 Table. SNV statistics of breed pools. List of SNVs called by two different genotyping softwares, individually for each pool and all pools combined. Detailed informations refer to the UnifiedGenotyper SNV dataset, including numbers and percentages of filter tags.
Files	Called Popoolation2	Called UnifiedGenotyper	multiallelic	Filter: GATKstd	Filter: snpCluster	Filter: both	Filter: PASS	percentage passed SNPs
ANG_pooled.vcf	12789206	16094883	38747	2553204	486135	302694	12752850	0.792354
APZ_pooled.vcf	10576337	14403255	30779	1787704	437102	217469	11960980	0.830436
BAR_pooled.vcf	12736215	17138072	42549	3026474	520781	310993	13279824	0.774873
BEE_pooled.vcf	13781537	17942444	46583	3204754	537359	345021	13855540	0.772221
BEZ_pooled.vcf	9633864	44967195	80803	14951453	5508285	5320311	19187146	0.426692
BST_pooled.vcf	12201470	15458986	36104	2119046	583701	149759	12606480	0.815479
BUR_pooled.vcf	11151651	15255043	33987	2354863	455634	308291	12136255	0.795557
CAG_pooled.vcf	11964710	16956038	42095	2995090	501442	401912	13057594	0.770085
DDP_pooled.vcf	13009151	18272139	46674	3480628	551685	428755	13811071	0.755854
GFG_pooled.vcf	11373029	15402351	35086	2047882	471533	234523	12648413	0.8212
KAM_pooled.vcf	11306295	14300438	30425	1845926	420766	227860	11805886	0.825561
NAC_pooled.vcf	12792178	17216520	42122	3030478	501789	313587	13370666	0.776618
NER_pooled.vcf	11941285	16645840	41572	2828637	498132	401512	12917559	0.776023
PAH_pooled.vcf	13486740	18657343	50596	3427641	567984	469461	14192257	0.760679
PFA_pooled.vcf	11979356	15881438	37025	2312685	477610	261603	12829540	0.807832
SAN_pooled.vcf	10092780	15056789	34093	2021609	463484	298487	12273209	0.815128
STG_pooled.vcf	12623795	17118996	44420	3208218	506398	673419	12730961	0.743675
TED_pooled.vcf	13698036	19121978	51363	3841532	574863	462437	14243146	0.744857
TOG_pooled.vcf	11580239	15631472	37653	2531263	467494	376881	12255834	0.784049
VAG_pooled.vcf	11403221	15666274	38293	2517767	468731	395883	12283893	0.784098
ZWZ_pooled.vcf	10821499	15790750	36497	2360043	478988	320546	12631173	0.79991
Pools_combined.vcf	73511987	84403923	679207	22528751	4903540	7275451	49696181	0.58879

## Sheet: SNV single seq statistics
S2 Table. SNV statistics of individual animal WGS. Detailed informations refer to the HaplotypeCaller SNV dataset, including numbers and percentages of filter tags.
Files	Called HaplotypeCaller	multiallelic	Filter: GATKstd	Filter: snpCluster	Filter: both	Filter: PASS	percentage passed	pass_biallelic_SNPs	percentage pass_biallelic_SNPs
APZ_24_combined.vcf	16214294	398624	112006	856845	55387	15190056	0.936831	13705136	0.84525
BST_24_combined.vcf	19507435	436339	132996	1014580	60221	18299638	0.938085	16528734	0.847304
PFA_24_combined.vcf	18495012	426127	121545	964791	57151	17351525	0.938173	15666579	0.84707
STG_24_combined.vcf	17388108	412941	117096	917646	55834	16297532	0.93728	14710283	0.845997
VAG_24_combined.vcf	16743708	406912	115900	888674	58505	15680629	0.936509	14146702	0.844897
139goats_combined.vcf	36346505	7600002	1578051	2387048	662121	31719285	0.872691	-	-
