# Supplementary material for: Selection signatures in goats reveal copy number variants underlying breed-defining coat color phenotypes
Source: PLoS Genet. 2019 Dec 16;15(12):e1008536. doi: 10.1371/journal.pgen.1008536 (PMC6936872; doi:10.1371/journal.pgen.1008536)
Supplement: S3 Table — (XLSX) [file pgen.1008536.s008.xlsx]

## Sheet: ANG
S3 Table. Hp selection signatures per breed pool. Overlapping windows of Pak Angora (ANG) were combined into selection signatures and Hp scores were calculated for the resulting range of a selection signature. Genes that are partially or fully contained in a selection signature are indicated.
Chromosome	Start	End	SNV	Hp	-ZHp	Genes
1	84975000	85125000	87	0.205815	4.21626	SOX2, LOC102185506
2	88200000	88500000	455	0.202633	4.3063	MBD5
2	99300000	99600000	515	0.199633	4.39117	BAZ2B, LOC102169229, MARCH7, LOC102168948
3	50100000	50325000	1459	0.193195	4.57329	LRRIQ3, LOC102175179, FPGT
5	18450000	18600000	417	0.178146	4.99904	NA
6	70275000	70575000	852	0.19184	4.61161	PDGFRA, LOC102174283
6	70650000	71175000	661	0.100437	7.19742	KIT, LOC102174549, LOC102180298, KDR
6	76200000	76425000	1030	0.160633	5.49446	NA
6	78600000	78750000	506	0.201674	4.33341	NA
6	105225000	105375000	638	0.209943	4.09948	OTOP1, DRD5, SLC2A9
6	109050000	109200000	457	0.187012	4.74822	BOD1L1
6	109725000	109875000	682	0.208583	4.13795	NA
6	111000000	111150000	340	0.0676332	8.12543	CC2D2A, FBXL5
7	56100000	56250000	238	0.210061	4.09614	NR3C1, ARHGAP26
7	90225000	90450000	340	0.155302	5.64529	TBXA2R, CACTIN, PIP5K1C, TJP3, APBA3, MRPL54, RAX2, MATK, ZFR2, ATCAY
8	300000	450000	463	0.210176	4.09289	MFSD14B, LOC102191239, ANXA10
9	11475000	11625000	356	0.120336	6.63448	LOC102184906
11	15075000	15225000	168	0.174434	5.10404	TTC27
11	69525000	69750000	801	0.202665	4.30538	ALK
12	0	225000	0	0	10.0388	LOC102177789, LOC106503859
12	15225000	15375000	0	0	10.0388	LOC102181111, LOC108637256, LOC102180583
12	15825000	15975000	0	0	10.0388	LOC102179751, LOC108637248
13	19500000	19725000	1394	0.209424	4.11416	LOC108637350, CCDC7, ARL5B
13	22125000	22425000	430	0.193387	4.56787	SKIDA1, MLLT10, DNAJC1
13	33150000	33300000	355	0.184728	4.81283	ZEB1
13	35400000	35550000	227	0.199776	4.3871	BAMBI, WAC
13	41025000	41400000	1241	0.188891	4.69506	THBD, CD93, NXT1, GZF1, NAPB
13	41475000	42900000	4105	0.194947	4.52372	LOC102183702, LOC102183975, LOC102184257, LOC102173758, LOC102184534, SYNDIG1, CST7, APMAP, ACSS1, VSX1, LOC108637352, ENTPD6, PYGB, ABHD12, ANKRD16, LOC102186494, GDI2, FAM208B, ASB13, LOC106502751, LOC102175311, NET1, TUBAL3, UCN3, LOC102176340, LOC102176622, LOC102176897, LOC102177638, LOC108637392, LOC102190498, LOC102188575, LOC102188841, LOC102190207, LOC102189938, LOC102188299
13	43125000	43275000	309	0.210289	4.08969	LOC102189495, LOC102187782, LOC102187504, LOC102188418, LOC102188684
13	43350000	43875000	1678	0.206586	4.19447	NA
13	44025000	44175000	372	0.202719	4.30386	NA
13	44400000	44550000	685	0.209155	4.12179	PITRM1, PFKP
13	44775000	46425000	3706	0.179726	4.95431	LOC102190429, ADARB2, WDR37, LOC102191533, GTPBP4, LARP4B, LOC102168463, DIP2C, ZMYND11
13	47475000	47625000	410	0.14527	5.92909	C13H20orf196, CHGB, TRMT6
13	49050000	49200000	452	0.184155	4.82904	NA
13	49425000	49650000	392	0.13051	6.34666	NA
13	51000000	51375000	617	0.177584	5.01493	ATRN, C13H20orf194, SLC4A11, ITPA, DDRGK1, LZTS3
13	51750000	51900000	292	0.188005	4.72012	EBF4, LOC102186881, IDH3B, NOP56, TMC2
13	51975000	52275000	1184	0.175821	5.0648	TMC2, SNRPB, LOC102173670, TGM6, TGM3, LOC102173948
13	57225000	57450000	435	0.192457	4.59418	VAPB, RAB22A, LOC102191534, ANKRD60
13	78000000	78150000	341	0.209505	4.11189	PTPN1, FAM65C
15	33900000	34050000	244	0.159378	5.52997	LOC102185107, LOC102184830, LOC102184544, LOC102184268, LOC102183987, LOC102183709, LOC102183437, LOC102176982, LOC102183163, LOC102176710, LOC102174765
16	58725000	58875000	420	0.132915	6.2786	RALGPS2, LOC106502981, ANGPTL1
16	60075000	60225000	533	0.211673	4.05054	ACBD6
16	64650000	64875000	536	0.207479	4.1692	LOC102188160, RNF2, TRMT1L, SWT1
16	79200000	79350000	446	0.208149	4.15026	LOC108637802, CSRP1, PHLDA3, TNNI1, LAD1, TNNT2
18	15150000	15375000	376	0.199991	4.38103	ZFPM1, LOC102187794, ZC3H18, IL17C, LOC102188617, MVD, SNAI3, CTU2, RNF166, PIEZO1
19	13350000	13575000	1690	0.210193	4.09241	ACACA, TADA2A, DUSP14, SYNRG, DDX52
19	51300000	51450000	392	0.148988	5.82389	RPTOR, NPTX1
20	32400000	32700000	910	0.174494	5.10235	FBXO4, C20H5orf51, OXCT1
20	58875000	59100000	926	0.192564	4.59114	TRIO
22	49575000	49725000	192	0.184133	4.82967	DOCK3
23	22425000	22575000	375	0.14112	6.04648	VARS, LSM2, LOC102177850, HSP70.1, LOC102178315, LOC102178582, NEU1, SLC44A4, EHMT2, ZBTB12, C2, CFB, NELFE, SKIV2L
24	30750000	30975000	504	0.171889	5.17605	KCTD1, TAF4B, PSMA8
25	150000	375000	255	0.21397	3.98557	LOC108633874, HBM, LOC102168680, LOC102168959, LOC102186172, LOC106503561, LUC7L, FAM234A, RGS11, ARHGDIG, PDIA2, AXIN1, MRPL28, TMEM8A, NME4, DECR2, RAB11FIP3
27	11100000	11250000	492	0.199832	4.38554	LOC102168418, LOC102191763, LOC102181098
29	42075000	42225000	332	0.147644	5.86194	LOC102175191, HRASLS5, LOC102175469, LOC108634204, LOC108633235
30	11550000	11925000	547	0.13781	6.14012	AWAT2, EDA
30	23100000	23250000	15	0.187986	4.72065	HUWE1
30	23475000	23625000	18	0.207786	4.16051	NA
30	58200000	58500000	633	0.196938	4.46741	MSL3, ARHGAP6, LOC108634331

## Sheet: APZ
S3 Table. Hp selection signatures per breed pool. Overlapping windows of Appenzell goat (APZ) were combined into selection signatures and Hp scores were calculated for the resulting range of a selection signature. Genes that are partially or fully contained in a selection signature are indicated.
Chromosome	Start	End	SNV	Hp	-ZHp	Genes
1	15825000	16050000	1198	0.184565	4.81744	NA
1	29325000	29475000	595	0.188306	4.7116	NA
1	30450000	30600000	728	0.198126	4.43379	NA
1	30675000	31050000	1479	0.201708	4.33246	NA
1	31575000	31725000	374	0.210222	4.09159	CADM2
1	31875000	32025000	637	0.212641	4.02316	CADM2
1	32775000	32925000	472	0.194258	4.54323	CADM2, LOC102173449
1	64125000	64275000	346	0.211845	4.04567	LOC102170266, MAATS1
1	95025000	95175000	360	0.206125	4.2075	FNDC3B, TMEM212
1	115275000	115425000	730	0.212861	4.01693	LOC102180350
2	7725000	8025000	487	0.157888	5.57211	LOC102175631, CLIC4, RUNX3
2	25575000	25725000	412	0.205026	4.2386	NA
2	111675000	111825000	131	0.148308	5.84313	HAT1, METAP1D, DLX1
3	7575000	7800000	337	0.175297	5.07963	USP40, DGKD, SAG, ATG16L1
3	15600000	15900000	684	0.194108	4.54745	CTPS1, SLFNL1, SCMH1
3	41550000	41700000	322	0.202052	4.32272	PDE4B
3	43950000	44175000	571	0.231238	3.49705	RPE65, DEPDC1
3	48675000	48900000	572	0.143233	5.98672	NA
3	48975000	49200000	517	0.0603719	8.33086	NA
3	49425000	50475000	3701	0.133415	6.26446	LRRIQ3, LOC102175179, FPGT, LOC102170378
3	51750000	52050000	846	0.166472	5.32928	LOC102179380, LOC102190925
3	52800000	53025000	803	0.213657	3.99443	ST6GALNAC3
3	54450000	54600000	221	0.180871	4.92193	NEXN, FUBP1, DNAJB4, GIPC2
3	73725000	73875000	423	0.185504	4.79088	PTBP2
3	91500000	92475000	1760	0.116568	6.74108	TRIM33, BCAS2, LOC102189535, DENND2C, AMPD1, NRAS, CSDE1, SIKE1, SYCP1, TSHB, TSPAN2
4	8625000	8775000	263	0.204513	4.2531	EZH2, CUL1
4	19950000	20175000	580	0.160227	5.50597	NA
4	57225000	57375000	346	0.205826	4.21595	BMPER
4	57450000	57825000	1147	0.182653	4.87151	BMPER
4	64950000	65175000	425	0.18731	4.73976	LOC102177127
5	59475000	60000000	1213	0.135788	6.19735	CFAP54, NEDD1
5	63825000	63975000	310	0.19663	4.47611	UTP20, ARL1, LOC102172417
5	64500000	64650000	230	0.206853	4.18692	CCDC53, NUP37, PARPBP
5	64875000	65025000	372	0.204954	4.24062	IGF1
5	66675000	66825000	425	0.206645	4.19279	CHST11
5	74925000	75075000	682	0.172779	5.15087	SYT10
5	99000000	99150000	0	0	10.0388	LOC102183233, LOC102183784, LOC108636138
5	103650000	103800000	538	0.200283	4.37278	NTF3
5	107850000	108075000	341	0.0349202	9.05088	LOC102178253, ATP6V1E1, BCL2L13, BID
6	3300000	3525000	1527	0.189785	4.66975	NA
6	13650000	15750000	5192	0.113974	6.81445	C6H4orf32, LOC102170765, PITX2, ENPEP, ELOVL6, LOC102169085, EGF
6	15900000	16275000	1616	0.165185	5.3657	GAR1, CFI, PLA2G12A, CASP6, MCUB, SEC24B, LOC102184891
6	16350000	17250000	2710	0.154072	5.68009	COL25A1, LOC108636206, ETNPPL, OSTC, LOC102186381
6	17325000	17850000	1468	0.204556	4.25188	LEF1, HADH, LOC102172133, SGMS2, LOC102172424, PAPSS1
6	36825000	37050000	477	0.141306	6.04124	HERC6, PPM1K, ABCG2
6	52650000	52800000	472	0.208535	4.13933	NA
6	68325000	68475000	199	0.156017	5.62506	DCUN1D4, LRRC66, SGCB, LOC106502204, SPATA18
6	70800000	71025000	449	0.181385	4.90741	LOC102174549, LOC102180298
6	76200000	76425000	1010	0.21385	3.98896	NA
6	77325000	77775000	1366	0.17845	4.99041	ADGRL3
6	80250000	80400000	595	0.121923	6.58957	TECRL
6	82425000	82800000	1057	0.14299	5.99359	NA
6	98100000	98250000	379	0.192744	4.58606	SEC31A, THAP9, LIN54
7	14925000	15150000	703	0.197482	4.45201	NA
7	31875000	32025000	373	0.179885	4.94982	NA
7	36150000	36300000	431	0.202908	4.29851	NA
7	43650000	44700000	2711	0.171302	5.19263	LOC106502343, MRPL22, LOC108636346, GEMIN5, CNOT8, FAXDC2, LARP1, HAND1, SAP30L, GALNT10
7	44925000	46200000	3300	0.142316	6.01265	MFAP3, FAM114A2, GRIA1, LOC102170778, LOC108636423, LOC102175399
7	46350000	46725000	992	0.204019	4.26707	LOC102175123
7	46800000	47100000	1110	0.167988	5.2864	NA
7	47325000	47625000	796	0.196841	4.47016	GLRA1, G3BP1, ATOX1, SPARC, FAT2
7	48825000	48975000	299	0.213456	4.00011	CAMK2A, SLC6A7, CDX1, PDGFRB
7	49200000	49350000	390	0.186408	4.7653	PDE6A, PPARGC1B
7	54000000	54150000	421	0.191641	4.61725	NA
7	56850000	57075000	633	0.15785	5.5732	FGF1
7	65925000	66075000	342	0.208635	4.13648	AFF4, LEAP2, LOC102171149, GDF9, SHROOM1, SOWAHA
7	79425000	79575000	332	0.204051	4.26618	LOC102177155
7	79800000	80025000	494	0.205642	4.22118	SNX24, PPIC, LOC102173562, PRDM6
7	81225000	81450000	490	0.20498	4.23988	NA
7	81900000	82050000	311	0.210417	4.08609	NA
8	19350000	19500000	770	0.210732	4.07716	LOC102171065
8	26850000	27075000	585	0.207178	4.17772	CNTLN
8	30975000	31200000	766	0.209525	4.11131	MPDZ
8	34725000	35025000	1267	0.201322	4.34338	NA
8	60000000	60150000	337	0.186949	4.74999	LOC102181682, RECK, LOC102184248, LOC102184526, GLIPR2, CCIN
8	69525000	69675000	177	0.196523	4.47915	SORBS3, PDLIM2, C8H8orf58, CCAR2, BIN3, EGR3, PEBP4
8	70650000	70950000	479	0.172399	5.1616	STC1
8	71250000	71475000	557	0.215174	3.9515	ADAM28, ADAMDEC1, ADAM7
8	71925000	72150000	788	0.208943	4.12779	NEFM, NEFL
8	74625000	75300000	636	0.0877993	7.55493	SMU1, B4GALT1, SPINK4, BAG1, CHMP5, NFX1, AQP7, AQP3, NOL6, UBE2R2, UBAP2, DCAF12
9	63375000	63600000	457	0.203905	4.2703	NHSL1
9	65025000	65175000	473	0.193961	4.55163	NA
9	91275000	91500000	415	0.21851	3.85713	DLL1, FAM120B
10	35025000	35175000	374	0.197789	4.44333	KTN1
10	54975000	55200000	611	0.187025	4.74785	VPS13C, LOC106502555
10	57300000	57525000	282	0.142344	6.01186	CSNK1G1, KIAA0101, LOC102191802, TRIP4, ZNF609, LOC102169295
10	85425000	85575000	440	0.1943	4.54204	SPESP1
11	22800000	22950000	428	0.164349	5.38934	NA
11	23025000	23175000	533	0.162051	5.45436	NA
11	23400000	23550000	392	0.174187	5.11103	LOC102186970
11	31725000	31875000	392	0.200224	4.37444	NRXN1
11	38850000	39075000	919	0.177446	5.01882	NA
11	71025000	71475000	674	0.198551	4.42177	FOSL2, BRE, LOC108637153
11	72075000	72225000	71	0.162113	5.45261	TRIM54, DNAJC5G, SLC30A3, CAD, ATRAID, SLC5A6, TCF23, PRR30
11	78525000	78750000	426	0.166462	5.32957	LAPTM4A, MATN3, WDR35, TTC32
11	101025000	101250000	423	0.183208	4.85582	PRRC2B, POMT1, UCK1, LOC102186025, RAPGEF1
12	75000	225000	0	0	10.0388	LOC102177789, LOC106503859
12	8475000	8625000	343	0.209138	4.12225	NALCN
12	14325000	14475000	0	0	10.0388	LOC108637254, LOC108637255
12	15225000	15375000	0	0	10.0388	LOC102181111, LOC108637256, LOC102180583
12	16875000	17025000	290	0.154407	5.6706	GPR180, TGDS
12	20175000	20400000	507	0.217776	3.87788	GPC5
12	47850000	48000000	335	0.199705	4.38911	NA
12	67200000	67350000	227	0.124037	6.52977	KPNA3
12	68700000	68850000	464	0.21003	4.09704	SUCLA2
13	675000	900000	697	0.177014	5.03106	PLCB1
13	56250000	56550000	416	0.203431	4.28372	EDN3, ZNF831
13	56775000	56925000	122	0.158036	5.56794	LOC102188874, LOC108633189, LOC102190430
13	57525000	57750000	462	0.166639	5.32456	NA
13	57975000	58125000	272	0.200902	4.35526	RBM38, RAE1, SPO11
13	61875000	62025000	352	0.141341	6.04025	BPIFA2, LOC102171351
14	4650000	4800000	486	0.20381	4.273	LOC102175598, LRRCC1, E2F5, C14H8orf59
14	15675000	15825000	270	0.151957	5.73991	MTDH, LAPTM4B
14	30225000	30450000	432	0.230238	3.52534	LOC108637476, LOC108637477
14	30900000	31125000	684	0.196275	4.48615	LOC102185671
14	31425000	31650000	942	0.168845	5.26215	NA
14	59775000	60225000	650	0.115074	6.78332	SOX17, MRPL15, LYPLA1, TCEA1, RGS20, ATP6V1H
14	62550000	62700000	284	0.123625	6.54142	PRKDC, LOC102171353, SPIDR
15	23325000	23475000	479	0.205973	4.21181	NA
15	31725000	31875000	178	0.172954	5.14591	NUMA1, IL18BP, RNF121, LOC102170714, LOC102169978
15	43050000	43200000	533	0.20242	4.31233	BTBD10, PTH, LOC102191720
15	49575000	49725000	229	0.213414	4.00129	NA
15	76050000	76200000	539	0.190149	4.65947	BIRC3, BIRC2, TMEM123
15	80550000	80700000	322	0.143716	5.97304	GRIA4, LOC102190620
16	24750000	24900000	445	0.178699	4.9834	DISP1
16	45150000	45375000	325	0.228112	3.58549	DNAJC11, THAP3, PHF13, KLHL21, ZBTB48, TAS1R1, NOL9
16	47925000	48075000	110	0.209059	4.12451	TP73, WRAP73, TPRG1L, LOC102183348, LOC108633228
16	48825000	49125000	133	0.0903517	7.48273	HES5, PANK4, PLCH2, PEX10, RER1, MORN1, LOC108637782, SKI, FAAP20, PRKCZ
17	3075000	3525000	713	0.162889	5.43065	HSCB, CHEK2, TTC28
17	5325000	5475000	328	0.152631	5.72085	MYO18B
18	15450000	15675000	169	0.112187	6.865	CBFA2T3, ACSF3, CDH15
18	25575000	25725000	273	0.183494	4.84773	NUDT21, AMFR, GNAO1
18	36375000	36675000	184	0.0969653	7.29563	FAM65A, CTCF, CARMIL2, ACD, PARD6A, ENKD1, C18H16orf86, GFOD2, RANBP10, TSNAXIP1, CENPT, THAP11, NUTF2, EDC4, NRN1L, PSKH1
18	51225000	51375000	209	0.19997	4.38163	LOC108633343, LOC102190542, LOC108638071, LOC102190811, AXL, HNRNPUL1
18	61050000	61200000	583	0.212274	4.03355	LOC108638026, LOC108638057, LOC102173183
19	13350000	13500000	970	0.206935	4.18458	ACACA, TADA2A, DUSP14, SYNRG
19	42375000	42525000	185	0.210175	4.09293	PLEKHH3, CCR10, CNTNAP1, EZH1, RAMP2, VPS25, WNK4, LOC102190454, CNTD1, BECN1, PSME3, AOC2, LOC102168295
19	48675000	48825000	284	0.194092	4.54792	BPTF, NOL11, PITPNC1
19	62175000	62325000	142	0.180353	4.93659	CACNG4, CACNG1, HELZ
20	1425000	1575000	293	0.204351	4.2577	SPDL1
20	30600000	30750000	482	0.152128	5.73507	NA
20	31650000	31875000	966	0.196344	4.4842	SEPP1, CCDC152
20	32700000	32925000	664	0.158441	5.55648	OXCT1
21	42000000	42375000	768	0.150733	5.77455	AKAP6
22	9750000	9900000	369	0.165336	5.36142	NA
22	12300000	12450000	474	0.2119	4.04413	TTC21A, CSRNP1, XIRP1, CX3CR1
22	15000000	15225000	395	0.129547	6.37391	SNRK, ANO10
22	16875000	17175000	451	0.157974	5.56969	LHFPL4, SETD5, THUMPD3, SRGAP3
22	22425000	22650000	620	0.182623	4.87239	NA
22	37425000	37650000	396	0.186975	4.74924	PSMD6, ATXN7, THOC7
22	44550000	44700000	430	0.207945	4.156	ERC2
22	52650000	52800000	283	0.173562	5.1287	PTH1R, MYL3, LOC102175340, LOC108638595, LOC102184481, LOC106503426, LOC102184767, PRSS45, LOC102175628
23	10500000	10650000	171	0.158856	5.54474	CAP2, LOC102172503, FAM8A1, NUP153, LOC106503510, KIF13A
23	12225000	12375000	458	0.180606	4.92942	LOC102183024, ID4
23	30300000	30450000	254	0.166336	5.33313	SUPT3H
24	42150000	42375000	480	0.185873	4.78042	RAB31, TXNDC2, VAPA
25	1200000	1350000	344	0.198925	4.4112	HN1L, MAPK8IP3, NME3, MRPS34, EME2, SPSB3, NUBP2, IGFALS, HAGH, FAHD1, MEIOB
25	3300000	3450000	208	0.203827	4.27252	SRL, TFAP4, GLIS2, PAM16, LOC102188914, VASN
25	3525000	3675000	293	0.188669	4.70132	NMRAL1, HMOX2, CDIP1, C25H16orf96, UBALD1, MGRN1
26	34950000	35100000	996	0.19206	4.60541	LOC108633308, LOC102169851
27	7950000	8100000	471	0.210044	4.09662	HOOK3, LOC108634065, RNF170, THAP1
27	17025000	17175000	253	0.188971	4.69278	NRG1
27	22650000	23100000	1798	0.199273	4.40134	SGCZ
28	15300000	15525000	733	0.162049	5.45442	ADK
28	16800000	16950000	402	0.189288	4.68383	MCU
28	32400000	32700000	1016	0.174915	5.09043	ZNF248, LOC102171842, LOC102171573, ZNF25, LOC102182379
29	17250000	17400000	231	0.179556	4.95914	GAB2, USP35, KCTD21, ALG8
29	31275000	31425000	319	0.179853	4.95074	FLI1
29	43575000	43800000	483	0.190105	4.66071	PPP2R5B, GPHA2, MAJIN, BATF2, ARL2, SNX15, SAC3D1, NAALADL1, LOC108634206, LOC102187109, ZFPL1, TMEM262, VPS51, TM7SF2, ZNHIT2, FAU, MRPL49, SYVN1
30	2850000	3000000	14	0.210292	4.08962	ATRX, LOC106503819
30	13050000	13275000	371	0.202487	4.31043	OPHN1
30	15525000	15750000	256	0.194247	4.54354	SHROOM4, LOC102181106, LOC102185906
30	16575000	16725000	286	0.206496	4.197	NA
30	18375000	18525000	6	0.211532	4.05453	EDA2R
30	24225000	25125000	774	0.14114	6.04593	LOC108634355, LOC102183950, LOC102181853, UBQLN2, KLF8
31	900000	1050000	350	0.200953	4.3538	NA
31	1275000	1650000	1066	0.171181	5.19606	NA
31	11775000	11925000	261	0.145757	5.9153	GPC4
31	20850000	21525000	1237	0.129641	6.37123	LOC102169849, LOC102169271, PABPC5
31	25800000	26325000	644	0.0768951	7.86342	LRCH2, PLS3

## Sheet: BAR
S3 Table. Hp selection signatures per breed pool. Overlapping windows of Barbari (BAR) were combined into selection signatures and Hp scores were calculated for the resulting range of a selection signature. Genes that are partially or fully contained in a selection signature are indicated.
Chromosome	Start	End	SNV	Hp	-ZHp	Genes
1	36975000	37200000	613	0.211862	4.04519	PROS1, ARL13B, STX19, NSUN3
1	72675000	72900000	447	0.229368	3.54995	TMEM44, ATP13A3, GP5, LRRC15
1	120825000	121050000	444	0.191369	4.62495	NA
2	21225000	21450000	367	0.15149	5.75313	NA
2	84525000	84750000	678	0.193814	4.55579	NA
3	96525000	96825000	566	0.18424	4.82664	WARS2, HAO2
3	104850000	105000000	239	0.199243	4.4022	ASH1L
3	110850000	111000000	130	0.18197	4.89085	LOC102170372, SLAMF1
4	5175000	5325000	250	0.199598	4.39214	KMT2C, GALNT11
4	43350000	43500000	255	0.208743	4.13345	OGDH, ZMIZ2, PPIA, LOC106502044
5	112650000	112800000	322	0.181398	4.90704	PACSIN2, TTLL1
6	37725000	37950000	229	0.194568	4.53444	FAM184B, DCAF16, NCAPG, LCORL
6	65400000	65550000	440	0.2084	4.14313	GABRA2
6	69975000	70125000	295	0.202317	4.31523	CHIC2
6	70350000	70725000	1149	0.19369	4.55928	LOC102174283, KIT
6	73800000	73950000	808	0.202732	4.3035	NA
8	43050000	43200000	301	0.188152	4.71595	NA
8	43650000	43950000	479	0.164145	5.3951	KANK1, DOCK8
10	71475000	71625000	25	0.188109	4.71718	NA
11	14775000	15225000	393	0.138445	6.12216	YIPF4, BIRC6, TTC27
12	13725000	13950000	232	0.207553	4.16711	LOC108637249, LOC108637250, LOC108637251, LOC108637252
12	14325000	14475000	0	0	10.0388	LOC108637254, LOC108637255
12	15225000	15375000	0	0	10.0388	LOC102181111, LOC108637256, LOC102180583
12	33750000	33975000	527	0.200217	4.37465	MYCBP2, FBXL3, CLN5, ACOD1
12	60150000	60900000	816	0.166346	5.33286	NBEA, LOC102175490, MAB21L1, LOC102178636
13	19275000	19425000	898	0.197165	4.46099	ITGB1
14	16050000	16200000	339	0.103259	7.11757	RPL30, ERICH5, RIDA, POP1, NIPAL2
15	33900000	34125000	279	0.205644	4.22111	LOC102185107, LOC102184830, LOC102184544, LOC102184268, LOC102183987, LOC102183709, LOC102183437, LOC102176982, LOC102183163, LOC102176710, LOC102174765, LOC102176147, LOC102175876, LOC102175600, LOC102182894, LOC102175317, HBBC
16	49350000	49500000	235	0.211814	4.04656	GNB1, NADK, LOC106502965, LOC102188159, MMP23B
16	78975000	79200000	668	0.220856	3.79077	NAV1, LOC108637801, IPO9, LMOD1, TIMM17A, RNPEP, ELF3, LOC108637802
17	2775000	3000000	344	0.172826	5.14952	KREMEN1, C17H22orf31, ZNRF3
17	15900000	16125000	294	0.210409	4.08631	BRAP, ATXN2, SH2B3, FAM109A
17	56625000	56925000	1297	0.189663	4.67321	SMARCA5, FREM3, LOC102189058
18	15975000	16200000	271	0.109669	6.93625	CDK10, SPATA2L, ZNF276, VPS9D1, FANCA, SPIRE2, TCF25, LOC102181148, DEF8, CENPBD1, LOC102181419, DBNDD1, GAS8, LOC102172001
19	13350000	13575000	1787	0.207057	4.18113	ACACA, TADA2A, DUSP14, SYNRG, DDX52
20	38400000	38550000	479	0.165335	5.36145	SPEF2
22	51600000	51750000	148	0.16705	5.31293	SPINK8, NME6, MAP34-B, LOC102169231, LOC102169712, BAC7.5, BAC5, LOC102181444, MAP28, LOC102170003, LOC102171106, CDC25A
25	150000	300000	124	0.145164	5.93208	LOC108633874, HBM, LOC102168680, LOC102168959, LOC102186172, LOC106503561, LUC7L, FAM234A, RGS11, ARHGDIG, PDIA2, AXIN1, MRPL28, TMEM8A
29	42075000	42225000	361	0.204942	4.24098	LOC102175191, HRASLS5, LOC102175469, LOC108634204, LOC108633235
30	150000	300000	89	0.212162	4.03671	NA
30	3300000	3450000	111	0.188306	4.71161	ATP7A, LOC102178990, PGK1, TAF9B
30	5700000	6225000	381	0.212051	4.03985	LOC102172878, CYLC1
30	9975000	10125000	109	0.140802	6.05548	FGF16, LOC108634345
30	13875000	14025000	6	0.176381	5.04896	AR
30	14175000	14550000	49	0.205932	4.21295	LOC102180202
30	18075000	18450000	83	0.205434	4.22706	LOC102171139, EDA2R
30	18825000	18975000	49	0.211657	4.051	LOC108634290
30	49950000	50175000	278	0.186374	4.76627	MAP7D2, CXHXorf23, SH3KBP1
30	58275000	58425000	268	0.180879	4.92172	MSL3
31	33750000	33900000	257	0.163464	5.41438	ACSL4
31	39225000	39375000	305	0.149258	5.81626	IL1RAPL2

## Sheet: BEE
S3 Table. Hp selection signatures per breed pool. Overlapping windows of Beetal (BEE) were combined into selection signatures and Hp scores were calculated for the resulting range of a selection signature. Genes that are partially or fully contained in a selection signature are indicated.
Chromosome	Start	End	SNV	Hp	-ZHp	Genes
1	37050000	37200000	485	0.209433	4.11391	ARL13B, STX19, NSUN3
1	120825000	121050000	444	0.176201	5.05405	NA
2	21225000	21525000	619	0.201992	4.32441	NA
3	40275000	40500000	475	0.173814	5.12157	RAVER2, LOC102175733, JAK1
3	68850000	69000000	179	0.188426	4.70821	TGFBR3
3	96525000	96825000	674	0.180236	4.9399	WARS2, HAO2
4	43350000	43500000	277	0.203649	4.27756	OGDH, ZMIZ2, PPIA, LOC106502044
5	79725000	79875000	278	0.209716	4.10591	CCDC91
5	114975000	115125000	192	0.198278	4.42949	ATXN10
6	37800000	37950000	156	0.161128	5.48046	FAM184B, DCAF16, NCAPG, LCORL
7	17175000	17325000	262	0.132288	6.29636	FAM172A
7	27450000	27600000	299	0.205884	4.21431	XRCC4
8	33000000	33300000	1542	0.204976	4.24001	NA
8	33375000	33525000	857	0.206081	4.20875	NA
8	43650000	43875000	382	0.187416	4.73679	KANK1, DOCK8
10	37050000	37200000	315	0.20537	4.22885	NA
10	42675000	43050000	661	0.173139	5.14067	ATP8B4
10	71475000	71625000	60	0.207105	4.17977	NA
11	14850000	15225000	461	0.179212	4.96886	BIRC6, TTC27
11	93750000	93900000	116	0.18688	4.75193	RABGAP1, STRBP
12	10425000	10575000	463	0.191168	4.63064	DOCK9
12	13800000	13950000	181	0.174102	5.11345	LOC108637250, LOC108637251, LOC108637252
12	14325000	14475000	3	0.193762	4.55726	LOC108637254, LOC108637255
12	15225000	15375000	0	0	10.0388	LOC102181111, LOC108637256, LOC102180583
12	33750000	33975000	505	0.137731	6.14236	MYCBP2, FBXL3, CLN5, ACOD1
12	50325000	50550000	107	0.208231	4.14794	PARP4, MPHOSPH8, PSPC1, LOC102172912, ZMYM5
12	60075000	60675000	743	0.177559	5.01564	NBEA, LOC102175490
13	19275000	19425000	905	0.188782	4.69814	ITGB1
13	19500000	19725000	1226	0.19769	4.44614	LOC108637350, CCDC7, ARL5B
13	53325000	53475000	163	0.177187	5.02616	ZBTB46, SLC2A4RG, LIME1, ZGPAT, ARFRP1, TNFRSF6B, RTEL1, STMN3, GMEB2, FNDC11, SRMS, PTK6, PPDPF
14	15975000	16200000	651	0.171674	5.18213	MATN2, RPL30, ERICH5, RIDA, POP1, NIPAL2
14	16950000	17550000	1271	0.178425	4.99115	LOC108637491, VPS13B, LOC108637516, LOC108637517
15	31950000	32325000	88	0.172161	5.16834	LOC102169116, LOC102178093, ART1, LOC102177821, LOC108637670, NUP98, PGAP2, RHOG, STIM1, RRM1
15	81750000	81900000	329	0.150875	5.77053	LOC102187333, LOC102187063, LOC102186783, LOC106502873
16	6525000	6675000	905	0.211977	4.04195	NA
16	33525000	33675000	628	0.197979	4.43795	WDR64, LOC102176544
16	35925000	36075000	340	0.190099	4.66088	METTL18, C16H1orf112, SCYL3
16	37500000	37650000	223	0.190042	4.66248	PRRC2C, MYOC
16	49275000	49950000	844	0.140054	6.07666	CFAP74, LOC102186790, TMEM52, CALML6, GNB1, NADK, LOC106502965, LOC102188159, MMP23B, MIB2, FNDC10, SSU72, TMEM240, LOC102189890, VWA1, TMEM88B, ANKRD65, MRPL20, CCNL2, AURKAIP1, MXRA8, DVL1, TAS1R3, CPTP, CPSF3L, PUSL1, ACAP3, SCNN1D, UBE2J2, FAM132A, B3GALT6, SDF4, TNFRSF4, TNFRSF18, TTLL10, C16H1orf159, RNF223, LOC102169118, AGRN
16	59025000	59175000	386	0.177155	5.02705	TOR3A, ABL2
16	78975000	79200000	733	0.178219	4.99697	NAV1, LOC108637801, IPO9, LMOD1, TIMM17A, RNPEP, ELF3, LOC108637802
19	13350000	13575000	1869	0.202685	4.30483	ACACA, TADA2A, DUSP14, SYNRG, DDX52
20	14325000	14475000	212	0.171384	5.19032	ADAMTS6, CWC27, LOC106503310
25	150000	300000	130	0.151633	5.74909	LOC108633874, HBM, LOC102168680, LOC102168959, LOC102186172, LOC106503561, LUC7L, FAM234A, RGS11, ARHGDIG, PDIA2, AXIN1, MRPL28, TMEM8A
27	37125000	37275000	281	0.195879	4.49736	LOC102172787
30	75000	300000	147	0.210692	4.0783	NA
30	3225000	3450000	202	0.213018	4.0125	ATP7A, LOC102178990, PGK1, TAF9B
30	3525000	4050000	822	0.12437	6.52035	LOC108634284, LOC102180113
30	4950000	5550000	349	0.197049	4.46427	LOC102171225, CHM
30	5625000	6300000	500	0.200497	4.36672	LOC102172878, CYLC1, POU3F4, LOC106503817
30	9975000	10125000	132	0.152958	5.7116	FGF16, LOC108634345
30	11625000	11925000	500	0.19261	4.58983	EDA
30	17850000	18150000	134	0.191554	4.6197	NA
30	18300000	18525000	74	0.162666	5.43695	EDA2R
30	54225000	54375000	132	0.162556	5.44007	NA
30	58275000	58500000	399	0.224877	3.67701	MSL3, ARHGAP6, LOC108634331
31	7350000	7500000	212	0.178824	4.97984	ATP11C
31	39225000	39375000	323	0.0963601	7.31275	IL1RAPL2

## Sheet: BST
S3 Table. Hp selection signatures per breed pool. Overlapping windows of Grisons Striped goat (BST) were combined into selection signatures and Hp scores were calculated for the resulting range of a selection signature. Genes that are partially or fully contained in a selection signature are indicated.
Chromosome	Start	End	SNV	Hp	-ZHp	Genes
1	9825000	9975000	999	0.210568	4.08182	NA
1	136500000	136725000	450	0.145523	5.92192	NPHP3, UBA5, ACAD11, ACKR4, DNAJC13
2	7725000	8025000	469	0.0980079	7.26613	LOC102175631, CLIC4, RUNX3
2	11100000	11250000	184	0.213322	4.00391	RAB42, TAF12, GMEB1, YTHDF2
2	32250000	32400000	306	0.166339	5.33306	NA
3	27750000	27975000	823	0.177014	5.03106	CPT2, C3H1orf123, MAGOH, LRP8
3	91650000	91875000	341	0.153562	5.6945	TRIM33, BCAS2, LOC102189535, DENND2C
4	30975000	31200000	978	0.18367	4.84274	POT1, GPR37
5	53625000	53775000	626	0.208859	4.13015	LOC102168608
5	59325000	59625000	736	0.180609	4.92934	CDK17, CFAP54
5	63825000	63975000	331	0.118271	6.6929	UTP20, ARL1, LOC102172417
5	96150000	96300000	256	0.179579	4.95848	LRP6
5	99000000	99150000	0	0	10.0388	LOC102183233, LOC102183784, LOC108636138
6	82500000	82650000	453	0.189305	4.68334	NA
6	107100000	107250000	523	0.201404	4.34105	NA
7	12450000	12600000	259	0.18143	4.90611	CHD1, RGMB
7	22425000	22575000	368	0.200621	4.36322	NA
8	74775000	75375000	724	0.18458	4.81702	SPINK4, BAG1, CHMP5, NFX1, AQP7, AQP3, NOL6, UBE2R2, UBAP2, DCAF12, UBAP1
9	91275000	91500000	396	0.13806	6.13307	DLL1, FAM120B
10	60225000	60375000	483	0.152066	5.73683	NEMF, KLHDC2, KLHDC1, POLE2, DNAAF2, MGAT2
12	0	225000	0	0	10.0388	LOC102177789, LOC106503859
12	10050000	10200000	289	0.21247	4.028	UBAC2, LOC102177727, GPR18
12	15225000	15375000	0	0	10.0388	LOC102181111, LOC108637256, LOC102180583
13	44475000	44625000	543	0.199513	4.39456	PITRM1, PFKP
13	49275000	49425000	287	0.201296	4.34411	LOC102175869, LOC102169489
13	56325000	56475000	306	0.169229	5.2513	EDN3, ZNF831
13	63075000	63375000	397	0.171766	5.17951	EIF2S2, ASIP, AHCY, ITCH
13	64425000	64650000	328	0.214434	3.97245	CPNE1, NFS1, ROMO1, RBM39, PHF20
14	62475000	62700000	541	0.198584	4.42083	MCM4, PRKDC, LOC102171353, SPIDR
14	87600000	87750000	425	0.194333	4.54109	NA
16	48825000	49050000	213	0.186791	4.75446	HES5, PANK4, PLCH2, PEX10, RER1, MORN1, LOC108637782, SKI
18	15450000	15675000	288	0.18405	4.83199	CBFA2T3, ACSF3, CDH15
18	36375000	36600000	176	0.17116	5.19665	FAM65A, CTCF, CARMIL2, ACD, PARD6A, ENKD1, C18H16orf86, GFOD2, RANBP10, TSNAXIP1, CENPT
18	51225000	51375000	268	0.168665	5.26725	LOC108633343, LOC102190542, LOC108638071, LOC102190811, AXL, HNRNPUL1
19	13350000	13500000	1152	0.205549	4.2238	ACACA, TADA2A, DUSP14, SYNRG
20	14175000	14475000	509	0.187629	4.73074	ADAMTS6, CWC27, LOC106503310
20	31725000	31875000	768	0.166568	5.32657	SEPP1, CCDC152
21	45450000	45675000	717	0.189705	4.67202	BRMS1L
23	0	150000	379	0.201626	4.33479	DUSP22
24	13125000	13425000	850	0.204509	4.25321	NA
24	33000000	33150000	428	0.176955	5.03273	LAMA3
25	34875000	35025000	845	0.152784	5.71651	LOC102181832, LOC102170964, LOC102171235, LOC102187393
28	44250000	44400000	813	0.183417	4.84992	NA
30	225000	450000	41	0.19585	4.49817	HMGN5
30	600000	750000	15	0.198318	4.42837	LOC102174820, BRWD3, LOC102169569
30	2850000	3150000	29	0.184396	4.82222	ATRX, LOC106503819, LOC102170127, LOC108634332, LOC108634280, MAGT1, ATP7A
30	3600000	3750000	54	0.211078	4.06737	NA
30	4800000	4950000	18	0.191865	4.61092	NA
30	5175000	5550000	86	0.209926	4.09998	LOC102171225, CHM
30	6225000	6375000	38	0.210193	4.09242	POU3F4, LOC106503817
30	12675000	12825000	358	0.204861	4.24325	OPHN1
30	14475000	14625000	22	0.182575	4.87372	NA
30	15450000	15600000	161	0.14865	5.83348	SHROOM4
30	24225000	25425000	962	0.158009	5.56869	LOC108634355, LOC102183950, LOC102181853, UBQLN2, KLF8, RRAGB, LOC102189948
31	4200000	4350000	339	0.209652	4.10772	NA
31	25800000	26250000	554	0.0896392	7.50288	LRCH2
31	29775000	30225000	1703	0.18877	4.69846	LOC102188834

## Sheet: BUR
S3 Table. Hp selection signatures per breed pool. Overlapping windows of Boer goat (BUR) were combined into selection signatures and Hp scores were calculated for the resulting range of a selection signature. Genes that are partially or fully contained in a selection signature are indicated.
Chromosome	Start	End	SNV	Hp	-ZHp	Genes
1	57900000	58050000	568	0.186272	4.76914	CFAP44, SPICE1, SIDT1
1	82950000	83175000	458	0.198949	4.4105	PARL, MAP6D1, YEATS2, LOC102187268, KLHL24
2	5475000	5700000	730	0.217031	3.89898	ZBTB40
2	131175000	131475000	1036	0.189248	4.68496	LOC102179328, ERCC3, MAP3K2, LOC108638618, PROC
3	50100000	50325000	1303	0.1623	5.4473	LRRIQ3, LOC102175179, FPGT
3	77925000	78150000	552	0.216589	3.91147	LOC102175177, LOC102174895, LOC102176488, EXTL2, SLC30A7
3	91725000	91950000	573	0.212402	4.02992	TRIM33, BCAS2, LOC102189535, DENND2C, AMPD1
3	92025000	92325000	823	0.151257	5.75972	CSDE1, SIKE1, SYCP1, TSHB, TSPAN2
3	95250000	95475000	478	0.231082	3.50147	GDAP2, WDR3, SPAG17
4	1275000	1425000	488	0.195084	4.51984	UBE3C
4	9375000	9750000	1347	0.191803	4.61266	CNTNAP2
4	11325000	11475000	617	0.205944	4.21262	NA
4	13575000	13800000	1229	0.200895	4.35544	LOC102184403, LOC102184120, LOC102186557, LOC108635907, LOC102186275, LOC102185981, TAS2R60, LOC102185432, EPHA1
4	13950000	14100000	520	0.203597	4.27901	TAS2R40, TAS2R39, LOC102182197
4	14325000	14475000	572	0.21004	4.09674	KEL, C4H7orf34, TRPV5, TRPV6, EPHB6
4	14850000	15075000	1184	0.190525	4.64881	LOC106503875, Dbxref=GeneID:106503875, LOC108635889, LOC108635890, LOC108635891, LOC108635892, LOC102182686, LOC102182398, LOC102182118, LOC102181857, LOC102179184, LOC102178719, LOC102178440, PRSS58, LOC102181021, LOC102180749, MGAM2
4	25200000	25350000	180	0.191382	4.62457	MKLN1, LOC108635893
4	43275000	43575000	529	0.192297	4.59869	NUDCD3, NPC1L1, DDX56, TMED4, OGDH, ZMIZ2, PPIA, LOC106502044, PURB, MYO1G
5	69750000	69900000	310	0.195951	4.49531	BPIFC, FBXO7, SYN3
5	72675000	72825000	341	0.212967	4.01394	RBFOX2
5	84525000	84675000	276	0.193818	4.55567	SOX5
5	94950000	95100000	514	0.203265	4.28841	GRIN2B
5	95250000	95475000	846	0.201656	4.33392	EMP1, GSG1, FAM234B
5	95700000	96150000	1008	0.201696	4.33279	CDKN1B, GPR19, CREBL2, DUSP16, BORCS5, MANSC1
5	100725000	100875000	847	0.202228	4.31775	LOC108636117, LOC102186205, LOC102181205
6	3600000	5700000	9010	0.179934	4.94845	BBS7, CCNA2, EXOSC9, LOC102190672, ANXA5, LOC108636199, LOC102190946, LOC108636255, LOC106502167, LOC108636256, QRFPR, TNIP3, NDNF, PRDM5
6	7050000	7275000	1204	0.196849	4.46991	METTL14, LOC102171044, PRSS12
6	9750000	9975000	1423	0.226574	3.629	NA
6	10050000	10425000	1380	0.199304	4.40048	LOC102174101
6	22200000	22350000	352	0.194645	4.53227	LOC102174639, CISD2, UBE2D3, MANBA
6	32850000	33000000	328	0.196372	4.4834	GRID2
6	34050000	34950000	2749	0.206057	4.20941	CCSER1
6	35100000	36300000	3907	0.187332	4.73916	MMRN1, SNCA, GPRIN3, TIGD2, FAM13A
6	60150000	60300000	270	0.210639	4.0798	NSUN7, APBB2
6	70275000	70875000	1602	0.183859	4.83741	PDGFRA, LOC102174283, KIT
6	71025000	71325000	699	0.107732	6.99105	LOC102180298, KDR
6	79725000	79950000	1111	0.221129	3.78303	NA
6	99825000	100050000	621	0.190137	4.65979	WDFY3
6	100125000	100275000	372	0.21087	4.07327	WDFY3
6	100650000	102075000	4879	0.179485	4.96115	LOC102189022, ARHGAP24, MAPK10, PTPN13, LOC108636235
6	108075000	108750000	2264	0.190917	4.63774	NA
6	108900000	109350000	1396	0.193536	4.56364	RAB28, NKX3-2, BOD1L1, LOC102169572
6	110925000	111075000	578	0.204322	4.25849	CC2D2A, FBXL5
7	22950000	23100000	351	0.185167	4.80041	NA
7	40350000	40650000	552	0.105092	7.06571	NA
7	47175000	47625000	1292	0.203309	4.28717	LOC102170226, GLRA1, G3BP1, ATOX1, SPARC, FAT2
7	49275000	49650000	791	0.159931	5.51433	PPARGC1B, ARHGEF37, CSNK1A1, IL17B, PCYOX1L
7	50025000	50175000	340	0.207934	4.15632	NA
7	50775000	50925000	415	0.188017	4.71978	LOC106502347, LOC102176231
7	69150000	69300000	882	0.207629	4.16496	LOC102169666, TRIM58, LOC102169379, LOC102169095, LOC102168819, LOC106502329, LOC102168531
7	78150000	79200000	3703	0.198877	4.41254	LOC102170312, FTMT, SRFBP1, LOX, LOC102169177, SNCAIP
7	99450000	99750000	988	0.18629	4.76863	LOC102183312, LOC102183587, LOC102184418, LOC102184708, LOC102181380, LOC102184987, LOC102185260, LOC102185552, LOC102185824, LOC102186386, LOC102186677, LOC102186946, LOC102187207, LOC102187473, LOC102187757, LOC102188031
7	99900000	100050000	865	0.203583	4.27943	LOC102183504, LOC102184333, LOC108636445, LOC102183782, LOC102184898, LOC102185171
7	101100000	101250000	304	0.199455	4.3962	LOC102187311, LOC102187042, LOC102183680, LOC102186759
7	101325000	101475000	550	0.188598	4.70333	LOC102181858, LOC102181586, LOC102182580, LOC102182293, LOC102181291
8	25200000	25350000	311	0.18602	4.77627	ADAMTSL1
8	31050000	31200000	644	0.211249	4.06255	MPDZ
8	34950000	35325000	1135	0.185737	4.78428	LOC108636549
8	35700000	35850000	398	0.212958	4.0142	NA
8	38175000	38325000	401	0.213027	4.01224	UHRF2, TPD52L3
8	38625000	38775000	125	0.188159	4.71575	MLANA, ERMP1
8	38925000	39375000	744	0.159518	5.52602	LOC108636599, PDCD1LG2, LOC102175576, CD274, PLGRKT, INSL6, JAK2
8	41700000	42000000	1582	0.199094	4.40642	VLDLR, LOC108636558
8	42900000	43350000	646	0.142619	6.00409	DMRT2
8	44025000	44325000	162	0.181437	4.90592	DOCK8, LOC102185181, LOC102186014, PGM5
8	59625000	59925000	603	0.206218	4.20487	SIT1, CCDC107, ARHGEF39, CA9, TPM2, TLN1, CREB3, GBA2, RGP1, MSMP, NPR2, SPAG8, HINT2, FAM221B, TMEM8B, LOC102180040, LOC102180313, LOC102180592, LOC102182872, HRCT1
8	60000000	60225000	462	0.209671	4.10717	LOC102181682, RECK, LOC102184248, LOC102184526, GLIPR2, CCIN, CLTA, GNE
8	60675000	60900000	455	0.190599	4.64672	PAX5, ZCCHC7
8	61125000	61275000	281	0.199101	4.4062	ZCCHC7, LOC102183065, GRHPR, ZBTB5, POLR1E
8	61350000	61725000	863	0.193773	4.55694	TOMM5, FRMPD1, TRMT10B, EXOSC3, DCAF10, SLC25A51, SHB
8	61950000	62325000	1027	0.199547	4.3936	ALDH1B1, IGFBPL1, LOC102191700, CCDC180, TDRD7, LOC102168347
8	62550000	62700000	517	0.189915	4.66608	XPA
8	63225000	63450000	534	0.176634	5.04181	GABBR2, ANKS6
8	64350000	64800000	832	0.201746	4.33138	LOC108636569, NR4A3, STX17, LOC102176959, ERP44, INVS
8	69000000	69300000	463	0.198438	4.42496	NPM2, FGF17, DMTN, FAM160B2, NUDT18, HR, REEP4, LGI3, SFTPC, BMP1, PHYHIP, POLR3D, PIWIL2
8	82275000	82425000	409	0.2112	4.06393	ERCC6L2
8	105225000	105600000	1107	0.188806	4.69745	PAPPA, ASTN2, TRIM32
8	110250000	110925000	2263	0.180313	4.93772	CNTRL, RAB14, GSN, STOM, DCDC2C, ALLC, COLEC11, RPS7, ADI1, TRAPPC12, TSSC1
8	111450000	111600000	558	0.19958	4.39266	LOC108636605, MYT1L
8	112500000	112650000	429	0.203097	4.29316	SH3YL1, FAM110C
9	750000	975000	720	0.200221	4.37453	LOC102188137
9	5700000	5925000	582	0.214576	3.96842	IRAK1BP1, PHIP
9	27825000	28200000	808	0.202342	4.31451	FIG4, AK9, ZBTB24, MICAL1, SMPD2, PPIL6, CD164, LOC102179006
9	28275000	28650000	637	0.193428	4.56671	CEP57L1, SESN1, ARMC2
9	28875000	29100000	646	0.207697	4.16303	FOXO3, LACE1
9	29325000	29925000	1317	0.205487	4.22554	LOC102189482, OSTM1, SEC63, SCML4, SOBP, PDSS2
9	52200000	52350000	517	0.205725	4.21881	NA
9	54375000	54525000	391	0.211436	4.05725	LAMA2
9	54675000	54825000	390	0.19572	4.50186	LAMA2
9	55800000	56775000	2544	0.186785	4.75463	TMEM200A, SMLR1, EPB41L2, AKAP7, LOC108636730
9	56850000	57225000	1047	0.184888	4.8083	MED23, ENPP3, ENPP1, CTGF
9	57525000	57675000	594	0.192419	4.59523	MOXD1, STX7
9	57825000	58725000	2543	0.183844	4.83784	LOC102168541, LOC102171517, LOC102168829, LOC102171791, LOC102169388, LOC102169672, TAAR5, LOC102169962, LOC102172356, LOC102172627, TAAR1, VNN1, LOC102170520, LOC102173569, SLC18B1, RPS12, LOC108636732, EYA4
9	59775000	60750000	2162	0.157292	5.58899	LOC102171073, ALDH8A1, HBS1L, MYB, AHI1
9	61275000	61425000	284	0.176613	5.04239	PDE7B, MTFR2, BCLAF1
10	3150000	3300000	660	0.202696	4.30452	KCNK10
11	16950000	17100000	543	0.208354	4.14445	NA
11	45750000	45975000	838	0.18641	4.76523	TTL, POLR1B, CHCHD5, LOC108637110
11	78825000	78975000	465	0.209234	4.11956	NA
11	80550000	80700000	339	0.164052	5.39773	GEN1, SMC6, VSNL1
11	86025000	86250000	519	0.19493	4.52421	ROCK2, PQLC3, C11H2orf50
11	87825000	88125000	852	0.197554	4.44997	LOC102188602, MBOAT2, KIDINS220
11	91350000	91650000	1070	0.18866	4.70158	NA
12	0	225000	0	0	10.0388	LOC102177789, LOC106503859
12	13725000	13875000	0	0	10.0388	LOC108637249, LOC108637250, LOC108637251
12	14325000	14475000	7	0.20832	4.14539	LOC108637254, LOC108637255
12	15225000	15375000	0	0	10.0388	LOC102181111, LOC108637256, LOC102180583
12	57975000	58425000	462	0.0806707	7.7566	ZAR1L, BRCA2, N4BP2L1, N4BP2L2, LOC106502327, PDS5B, LOC102181050
12	68925000	69975000	4183	0.184393	4.82229	HTR2A, ESD, LRCH1
13	675000	825000	478	0.210536	4.08271	PLCB1
13	14100000	14325000	706	0.193501	4.56465	NA
13	14400000	14625000	617	0.184274	4.82566	NA
13	14850000	15225000	1142	0.156608	5.60833	CELF2
13	19500000	19650000	707	0.123093	6.55647	LOC108637350, CCDC7, ARL5B
13	21975000	24450000	5309	0.124566	6.5148	SKIDA1, MLLT10, DNAJC1, LOC102176435, COMMD3, BMI1, SPAG6, PIP4K2A, LOC102168919, ARMC3, MSRB2, PTF1A, C13H10orf67, OTUD1, KIAA1217
13	24600000	25500000	2132	0.149528	5.80863	KIAA1217, ARHGAP21, PRTFDC1, ENKUR, THNSL1, GPR158
13	32775000	33000000	583	0.154845	5.65822	ARHGAP12
13	35325000	35550000	269	0.114773	6.79184	BAMBI, WAC
13	36975000	37125000	483	0.181618	4.9008	LOC102179575
13	37575000	37800000	542	0.190714	4.64348	LOC102188329, SNX5, MGME1, OVOL2, PET117, KAT14
13	38325000	38475000	320	0.2032	4.29025	SLC24A3
13	40050000	40200000	248	0.201279	4.34458	NKX2-2
13	82575000	82800000	1039	0.20064	4.36268	NA
14	5550000	6375000	2647	0.0926519	7.41766	PSKH2, ATP6V0D2, LOC102173951, LOC102173672, WWP1, RMDN1, CPNE3, CNGB3
14	14625000	14850000	821	0.163518	5.41287	SDC2, CPQ
14	16425000	16575000	169	0.210394	4.08674	STK3
14	21375000	21600000	764	0.23622	3.35611	RIMS2
14	22650000	22875000	780	0.207617	4.1653	LOC106502852, ZFPM2
14	24150000	24375000	888	0.209949	4.09931	OXR1, ABRA, LOC102190435
14	26700000	26925000	676	0.131759	6.31131	TRHR
14	29700000	29850000	517	0.211187	4.0643	NA
14	33525000	33675000	215	0.204883	4.24264	NA
14	34050000	34275000	383	0.160822	5.48913	LOC102185105
14	36150000	36450000	1302	0.181749	4.89709	SAMD12
14	38925000	39150000	343	0.0833299	7.68137	HEY1
14	60825000	61125000	813	0.184906	4.80779	ST18, PCMTD1
14	81225000	81450000	180	0.130442	6.34857	HGH1, LOC102179397, MROH1, BOP1, SCX, HSF1, DGAT1, SCRT1, TMEM249, FBXL6, SLC52A2, ADCK5, CPSF1, SLC39A4, VPS28, TONSL, CYHR1
15	8925000	9150000	561	0.206461	4.19799	C15H11orf96, ALKBH3, HSD17B12
15	9300000	9525000	582	0.226138	3.64134	TTC17
15	26775000	26925000	384	0.193222	4.57253	LOC102176347, LRRC32
15	27000000	27225000	471	0.221551	3.77109	EMSY, LOC102175781, THAP12
15	27750000	28050000	1169	0.187169	4.74377	DGAT2, LOC102174137, LOC102173866, LOC102173587, LOC102173319, LOC102173022, LOC102190037, LOC102179090, LOC102175226, LOC102172740
15	28575000	28725000	502	0.20816	4.14994	SLCO2B1, LOC102170996, LOC102170715, LOC102170447
15	29400000	29775000	567	0.205249	4.23228	PPME1, LOC102190978, C2CD3, UCP3, LOC102169035, UCP2, DNAJB13, PAAF1, LOC102183710, MRPL48
15	30225000	30750000	908	0.162924	5.42966	P2RY6, P2RY2, FCHSD2, ATG16L2, STARD10, ARAP1
15	31950000	32175000	67	0.188451	4.70751	LOC102169116, LOC102178093, ART1, LOC102177821, LOC108637670, NUP98, PGAP2, RHOG, STIM1
15	35250000	35400000	860	0.199996	4.3809	LOC108637611, LOC108637612, LOC102182425, LOC102182153, LOC102189886, LOC102189605, LOC108637613, LOC102181615, LOC102189330, LOC102189055
15	68475000	68625000	518	0.189799	4.66935	MAML2, CCDC82, JRKL, LOC102179578, LOC102179301
15	78075000	78225000	582	0.211931	4.04325	PDGFD
16	33675000	33825000	236	0.208804	4.13171	CHML, OPN3, KMO, FH
16	38925000	39075000	276	0.172191	5.1675	NA
16	39150000	39450000	523	0.183857	4.83745	TNFSF18, LOC102190898, TNFSF4
16	44400000	44700000	829	0.20788	4.15784	CAMTA1
17	12675000	12825000	388	0.2029	4.29873	NA
17	13275000	13425000	414	0.19731	4.45688	FBXO21, NOS1
17	13500000	13725000	646	0.229058	3.55872	NOS1, KSR2
17	15900000	16050000	196	0.190834	4.64007	BRAP, ATXN2
17	16350000	16725000	789	0.211404	4.05816	CUX2, MYL2, CCDC63, PPP1CC, HVCN1
17	16800000	17025000	336	0.212478	4.02777	PPTC7, RAD9B, VPS29, FAM216A, GPN3, ARPC3, ANAPC7, ATP2A2
17	37950000	38175000	578	0.183803	4.839	ANKRD50
17	68775000	70200000	5634	0.196187	4.48864	TMEM192, LOC102179405, KLHL2, MSMO1, CPE, LOC108637867, LOC108637884
17	70350000	70950000	2463	0.192123	4.60362	TLL1, MAP9, NPY2R
18	9825000	9975000	937	0.208783	4.13231	SDR42E1, HSD17B2, LOC102171181
18	11925000	12525000	1107	0.177915	5.00557	WFDC1, ATP2C2, TLDC1, COTL1, KLHL36, USP10, LOC102171453, CRISPLD2, ZDHHC7
18	12975000	13200000	504	0.200754	4.35945	GSE1, GINS2, C18H16orf74, LOC102170467, EMC8, LOC102188434
18	13275000	13425000	397	0.211069	4.06765	NA
18	14100000	15300000	2043	0.112659	6.85166	LOC102185297, C18H16orf95, FBXO31, MAP1LC3B, ZCCHC14, JPH3, KLHDC4, LOC102171732, SLC7A5, CA5A, BANP, ZNF469, ZFPM1, LOC102187794, ZC3H18, IL17C, LOC102188617, MVD
18	23700000	24450000	1474	0.120586	6.62739	FTO, IRX3
18	36375000	36525000	120	0.20957	4.11005	FAM65A, CTCF, CARMIL2, ACD, PARD6A, ENKD1, C18H16orf86, GFOD2
19	10875000	11025000	441	0.184222	4.82714	BRIP1, LOC102181986
19	13350000	13575000	1672	0.185041	4.80397	ACACA, TADA2A, DUSP14, SYNRG, DDX52
19	18300000	18450000	152	0.201878	4.32766	NF1, EVI2A, EVI2B, OMG, LOC108638255
19	22950000	23175000	308	0.175209	5.08212	SMG6, SRR, TSR1, SGSM2, MNT, METTL16
19	36525000	36675000	259	0.189958	4.66486	FAM117A, SLC35B1, SPOP
20	18600000	18750000	240	0.162874	5.43107	DEPDC1B
20	42300000	42750000	1029	0.157009	5.59699	NA
20	60675000	62100000	5089	0.141398	6.03862	LOC102178486, CTNND2
20	62175000	62400000	940	0.214012	3.98437	CTNND2
20	62475000	62700000	824	0.206705	4.19109	DAP, ANKRD33B
21	27000000	27225000	464	0.201331	4.34313	FAN1, MTMR10, TRPM1
21	27975000	28125000	321	0.207928	4.15651	TJP1
21	31575000	31725000	563	0.1982	4.43171	SCAPER, RCN2, LOC102187269, PSTPIP1
22	36225000	36375000	290	0.172404	5.16148	NA
22	37200000	39225000	4003	0.116075	6.75502	PRICKLE2, PSMD6, ATXN7, THOC7, SNTN, SYNPR, CADPS, FEZF2, C22H3orf14, PTPRG
22	40275000	40875000	1149	0.135256	6.21238	FHIT
23	30450000	30600000	258	0.162886	5.43073	SUPT3H
23	36750000	36900000	401	0.16173	5.46344	ZFAND3
24	300000	450000	297	0.175592	5.07129	ADNP2, RBFA, LOC102184018, TXNL4A, HSBP1L1, PQLC1
24	1125000	1275000	375	0.205895	4.21401	NA
24	1425000	1650000	792	0.20476	4.24612	NA
24	3525000	5250000	4403	0.0600403	8.34024	ZNF407, CNDP1, CNDP2, FAM69C, C24H18orf63, CYB5A, TIMM21, FBXO15, LOC102190834, LOC106503531, NETO1
24	5925000	6075000	725	0.203526	4.28102	NA
24	7725000	11550000	13746	0.149708	5.80355	DOK6, CCDC102B, TMX3, DSEL, CDH19, CDH7
24	43875000	44100000	533	0.208109	4.15137	MC2R
24	46275000	46425000	343	0.186429	4.7647	RNF165
25	20850000	21000000	550	0.191351	4.62546	SCNN1B, COG7
25	21075000	21225000	520	0.203038	4.29483	COG7, GGA2, EARS2, UBFD1, NDUFAB1, PALB2
25	21375000	22500000	3003	0.195147	4.51807	PRKCB, CACNG3, RBBP6, LOC102173146, TNRC6A, SLC5A11
25	22575000	22800000	825	0.188596	4.70339	ARHGAP17, LOC102185238, LCMT1, LOC108633907, AQP8, ZKSCAN2
25	23250000	23475000	957	0.204814	4.2446	HS3ST4
25	25200000	25350000	373	0.212875	4.01654	KIAA0556, GSG1L
25	25800000	26850000	1210	0.172542	5.15756	NFATC2IP, CD19, RABEP2, ATP2A1, SH2B1, TUFM, ATXN2L, LOC102182187, CLN3, APOBR, IL27, NUPR1, SGF29, LOC102183750, SLX1A, BOLA2B, CORO1A, MAPK3, GDPD3, YPEL3, TBX6, PPP4C, ALDOA, LOC108633851, FAM57B, C25H16orf92, DOC2A, INO80E, HIRIP3, TAOK2, TMEM219, KCTD13, ASPHD1, SEZ6L2, LOC108633909, CDIPT, MVP, PAGR1, PRRT2, MAZ, KIF22, ZG16, C25H16orf54, QPRT, SPN, CD2BP2, LOC102169822, TBC1D10B, MYLPF, SE…
25	26925000	27300000	507	0.109215	6.94909	FBXL19, ORAI3, SETD1A, HSD3B7, STX1B, STX4, ZNF668, ZNF646, PRSS53, VKORC1, BCKDK, KAT8, PRSS8, PRSS36, FUS, LOC100861338, TRIM72, ITGAM, ITGAX
26	26775000	27375000	1404	0.144217	5.95888	CFAP58, ITPRIP, GSTO2, LOC102190016, LOC102189370, CFAP43, SFR1, COL17A1, SLK, OBFC1, SH3PXD2A
28	14550000	14700000	312	0.206174	4.20612	COMTD1, VDAC2, SAMD8
28	15150000	15300000	614	0.210731	4.0772	ADK
29	38400000	38550000	244	0.166997	5.31443	LOC102182212, PAG-3, LOC102180299
29	42075000	42225000	274	0.148831	5.82836	LOC102175191, HRASLS5, LOC102175469, LOC108634204, LOC108633235
29	42975000	43200000	591	0.200699	4.36101	PLCB3, BAD, GPR137, KCNK4, TEX40, ESRRA, TRMT112, PRDX5, CCDC88B, RPS6KA4
30	7200000	7425000	345	0.153757	5.68898	MAGEE2
30	12375000	12675000	559	0.190889	4.63854	STARD8, YIPF6
30	35400000	35550000	361	0.18787	4.72393	LOC106503837, LOC102171857, LOC108634320, LOC102190127
30	49650000	50175000	666	0.162833	5.43222	RPS6KA3, EIF1AX, MAP7D2, CXHXorf23, SH3KBP1
30	51000000	51750000	916	0.169398	5.2465	LOC102179929, ADGRG2, LOC102170216, PPEF1, RS1, CDKL5, LOC108634341, LOC102173277, LOC108633251
30	52125000	52425000	277	0.171383	5.19035	LOC108634348, BEND2, LOC102180475
30	52575000	52875000	464	0.186362	4.76659	LOC102180744, LOC108633183, NHS, LOC102179651
30	52950000	53325000	580	0.170699	5.20969	NHS, LOC102181579, REPS2
30	61050000	61200000	763	0.207518	4.16808	ANOS1
31	11175000	11400000	369	0.161124	5.48057	LOC102184603, GPC3
31	22575000	22875000	644	0.178681	4.98389	LOC102172977, LOC102187845

## Sheet: CAG
S3 Table. Hp selection signatures per breed pool. Overlapping windows of Capra Grigia (CAG) were combined into selection signatures and Hp scores were calculated for the resulting range of a selection signature. Genes that are partially or fully contained in a selection signature are indicated.
Chromosome	Start	End	SNV	Hp	-ZHp	Genes
1	10050000	10200000	972	0.208315	4.14556	LOC108636215
1	84375000	84525000	403	0.181409	4.90672	NA
3	1500000	1650000	606	0.172904	5.14733	LOC102184115, LOC102183846, LOC102191600, LOC102185912, LOC102186202, LOC106501785, LOC108635636
3	88950000	89100000	274	0.19461	4.53326	RAP1A, FAM212B, DDX20, KCND3
3	91575000	91875000	378	0.0764876	7.87494	TRIM33, BCAS2, LOC102189535, DENND2C
5	38925000	39150000	1014	0.219342	3.8336	PDZRN4
5	59325000	59475000	340	0.182744	4.86895	CDK17, CFAP54
5	59700000	59850000	330	0.20461	4.25037	CFAP54, NEDD1
5	59775000	59925000	470	0.169198	5.25216	NEDD1
5	63825000	64050000	525	0.171718	5.18088	UTP20, ARL1, LOC102172417, SPIC
5	99000000	99150000	0	0	10.0388	LOC102183233, LOC102183784, LOC108636138
5	107925000	108075000	288	0.17705	5.03004	LOC102178253, ATP6V1E1, BCL2L13, BID
6	57750000	57900000	435	0.146677	5.88927	PGM2, TBC1D1, LOC102189106
6	58725000	58875000	436	0.206537	4.19584	FAM114A1, TMEM156, KLHL5
6	77550000	77775000	862	0.205122	4.23587	ADGRL3
7	12450000	12600000	269	0.192812	4.58413	CHD1, RGMB
7	27675000	27825000	333	0.178333	4.99374	TMEM167A
7	98700000	98850000	675	0.197201	4.45995	LOC102177791, LOC102179757, LOC102178063, LOC102180033, LOC102180306, LOC102178349, LOC102180586, LOC102180844, ZNF317
7	99825000	99975000	756	0.204687	4.2482	LOC102180757, LOC102181030, LOC102183504, LOC102184333, LOC108636445, LOC102183782
8	34800000	34950000	643	0.195564	4.50626	NA
8	70725000	70875000	229	0.133975	6.24862	STC1
8	74700000	75000000	284	0.17322	5.13837	B4GALT1, SPINK4, BAG1, CHMP5, NFX1, AQP7, AQP3, NOL6
9	28350000	28500000	195	0.207901	4.15727	CEP57L1, SESN1, ARMC2
9	89250000	89400000	518	0.196191	4.48852	FGFR1OP, CCR6, GPR31
9	91350000	91500000	218	0.153319	5.70138	DLL1, FAM120B
10	10500000	10725000	421	0.149245	5.81663	STON2, GTF2A1, TSHR
10	30150000	30300000	472	0.21005	4.09648	MNAT1, LOC102178362
10	45300000	45450000	336	0.209182	4.12101	MYO5A, ARPP19, FAM214A
10	54975000	55125000	443	0.124492	6.51689	VPS13C, LOC106502555
10	60225000	60525000	723	0.134377	6.23725	NEMF, KLHDC2, KLHDC1, POLE2, DNAAF2, MGAT2, RPL36AL, LRR1, RPS29, LOC102181603, LOC102188224
10	92925000	93075000	859	0.208378	4.14376	ZBED3, AGGF1
11	14025000	14175000	535	0.200004	4.38065	XDH, SRD5A2
11	37500000	37650000	239	0.21108	4.06733	CLHC1, RPS27A, MTIF2, LOC102176133, CCDC88A
11	37725000	38625000	1764	0.172923	5.1468	CCDC88A, CFAP36, PPP4R3B, PNPT1, EFEMP1, LOC102190423, CCDC85A
11	60900000	61575000	970	0.160295	5.50402	EHBP1, OTX1, LOC106502628, LOC102172818, WDPCP
11	78525000	78750000	423	0.18251	4.87556	LAPTM4A, MATN3, WDR35, TTC32
11	98550000	98700000	196	0.187432	4.73633	ODF2, GLE1, SPTAN1, WDR34
12	0	225000	0	0	10.0388	LOC102177789, LOC106503859
12	9675000	9825000	286	0.188608	4.70305	CLYBL
12	15225000	15375000	0	0	10.0388	LOC102181111, LOC108637256, LOC102180583
13	61425000	61575000	359	0.213382	4.00219	COMMD7, DNMT3B, MAPRE1
13	63675000	63825000	239	0.130722	6.34065	NCOA6, LOC106502779, LOC108637356, GGT7, ACSS2, GSS
13	78000000	78150000	332	0.19648	4.48035	PTPN1, FAM65C
14	59925000	60150000	359	0.15175	5.74576	MRPL15, LYPLA1, TCEA1, RGS20
14	62400000	62700000	598	0.164592	5.38247	UBE2V2, LOC102175420, MCM4, PRKDC, LOC102171353, SPIDR
15	31725000	31875000	159	0.0743492	7.93544	NUMA1, IL18BP, RNF121, LOC102170714, LOC102169978
16	44025000	44175000	433	0.165223	5.36461	UTS2, PER3, VAMP3, CAMTA1
17	14100000	14250000	477	0.193678	4.55962	VSIG10, LOC102184179, PEBP1, TAOK3, LOC102183257
17	15900000	16125000	274	0.210713	4.07771	BRAP, ATXN2, SH2B3, FAM109A
17	36375000	36675000	456	0.203886	4.27085	SPATA5
18	36375000	36600000	212	0.195665	4.50342	FAM65A, CTCF, CARMIL2, ACD, PARD6A, ENKD1, C18H16orf86, GFOD2, RANBP10, TSNAXIP1, CENPT
18	40725000	40875000	293	0.191489	4.62155	CHST4, ZNF19, ZNF23, CALB2
18	51225000	51375000	230	0.211279	4.06168	LOC108633343, LOC102190542, LOC108638071, LOC102190811, AXL, HNRNPUL1
19	24375000	24675000	423	0.155098	5.65106	ATP2A3, ZZEF1, LOC102188529, ANKFY1, UBE2G1
19	33975000	34125000	294	0.156756	5.60416	SHMT1, SMCR8, TOP3A, MIEF2, FLII, LLGL1, ALKBH5, MYO15A
19	42375000	42525000	173	0.212997	4.0131	PLEKHH3, CCR10, CNTNAP1, EZH1, RAMP2, VPS25, WNK4, LOC102190454, CNTD1, BECN1, PSME3, AOC2, LOC102168295
19	42675000	42900000	417	0.206918	4.18506	LOC102171189, PTGES3L, RUNDC1, RPL27, IFI35, LOC102178108, VAT1, LOC106503257, RND2, BRCA1, NBR1, TMEM106A, LOC102175055
20	18525000	18675000	206	0.174412	5.10467	ELOVL7, DEPDC1B
20	31725000	31875000	770	0.181284	4.91024	SEPP1, CCDC152
22	2550000	2775000	379	0.192447	4.59446	CMC1, AZI2, ZCWPW2
22	16950000	17250000	436	0.178404	4.99172	SETD5, THUMPD3, SRGAP3
25	17850000	18000000	450	0.212461	4.02827	UMOD, PDILT, ACSM5, ACSM2B
25	34875000	35025000	970	0.203494	4.28194	LOC102181832, LOC102170964, LOC102171235, LOC102187393
26	34950000	35100000	1086	0.210074	4.09578	LOC108633308, LOC102169851
26	48525000	48675000	1167	0.200717	4.36049	LOC106503891, LOC102186455
27	25200000	25350000	325	0.201741	4.33151	LOC102171685, FGF20
29	38775000	38925000	367	0.202828	4.30076	LOC102191027, LOC108634202, LOC108634203
30	1275000	1500000	50	0.214211	3.97876	LOC102176207, TBX22
30	2025000	2250000	40	0.202837	4.30051	LPAR4, LOC102184234
30	2475000	2700000	39	0.216884	3.90314	CYSLTR1, LOC108634283
30	2775000	3300000	106	0.188729	4.69964	LOC102178713, ATRX, LOC106503819, LOC102170127, LOC108634332, LOC108634280, MAGT1, ATP7A, LOC106503816
30	11175000	11325000	136	0.211117	4.06626	GDPD2, KIF4A, LOC102180741, PDZD11, ARR3
30	14475000	14625000	42	0.204045	4.26636	NA
30	15450000	15600000	155	0.0918757	7.43961	SHROOM4
30	24225000	25425000	1445	0.202798	4.30161	LOC108634355, LOC102183950, LOC102181853, UBQLN2, KLF8, RRAGB, LOC102189948
31	4200000	4350000	334	0.190906	4.63805	NA
31	25725000	26250000	644	0.161577	5.46777	LRCH2
31	29625000	29925000	1220	0.177005	5.03131	NA
31	29700000	29850000	621	0.130948	6.33425	NA
31	30000000	30225000	659	0.190708	4.64365	LOC102188834

## Sheet: DDP
S3 Table. Hp selection signatures per breed pool. Overlapping windows of Dera Din Panah (DDP) were combined into selection signatures and Hp scores were calculated for the resulting range of a selection signature. Genes that are partially or fully contained in a selection signature are indicated.
Chromosome	Start	End	SNV	Hp	-ZHp	Genes
1	120825000	121050000	519	0.230329	3.52278	NA
2	21225000	21375000	216	0.200067	4.37887	NA
2	29175000	29400000	254	0.191319	4.62637	RNF25, LOC102169634, ZNF142, PLCD4, LOC108638526, CNOT9, USP37, VIL1, CTDSP1
2	84525000	84750000	702	0.201786	4.33024	NA
3	80550000	80775000	543	0.195929	4.49594	RNPC3, LOC102169641
3	95325000	95475000	263	0.182097	4.88726	SPAG17
3	95700000	95850000	619	0.18429	4.8252	NA
3	96525000	96675000	233	0.134095	6.24522	WARS2
3	110850000	111000000	126	0.182706	4.87002	LOC102170372, SLAMF1
4	50175000	50400000	460	0.195727	4.50165	NA
4	50625000	51975000	2139	0.145323	5.9276	SKAP2, HOXA1, HOXA2, HOXA3, HOXA4, HOXA5, HOXA6, HOXA7, HOXA9, HOXA10, HOXA11, HOXA13, EVX1, HIBADH, LOC102168689, TAX1BP1, LOC102169253, JAZF1
4	52125000	52275000	337	0.138975	6.10716	JAZF1
4	75150000	75525000	940	0.157415	5.58549	RELN
4	90900000	91050000	325	0.211458	4.05663	SP8
5	18450000	18600000	462	0.181603	4.90124	NA
5	55650000	55800000	226	0.134679	6.2287	STAT6, NAB2, NEMP1, MYO1A, TAC3, ZBTB39, GPR182, LOC102189557, LOC102183297
6	13950000	14100000	304	0.160306	5.50373	NA
6	37125000	37275000	332	0.212188	4.03597	PKD2, SPP1
6	37725000	37950000	237	0.197739	4.44474	FAM184B, DCAF16, NCAPG, LCORL
6	70350000	70500000	406	0.187635	4.73059	LOC102174283
7	27525000	27675000	324	0.211043	4.06838	XRCC4, TMEM167A
7	55200000	55350000	323	0.19501	4.52195	KCTD16, LOC102169589, YIPF5
7	55500000	55725000	288	0.188385	4.70936	NA
8	40350000	40575000	418	0.117657	6.71026	GLIS3
8	43050000	43275000	378	0.182796	4.86747	NA
9	76275000	76425000	285	0.204476	4.25415	ESR1, SYNE1
10	42600000	43125000	825	0.140661	6.05948	ATP8B4, SLC27A2
10	65850000	66075000	269	0.187878	4.72371	MAPKBP1, MGA, LOC102171713, LOC102174941, LOC102174665, LOC102174399
11	14850000	15225000	483	0.182269	4.88238	BIRC6, TTC27
11	72075000	72225000	153	0.122108	6.58435	TRIM54, DNAJC5G, SLC30A3, CAD, ATRAID, SLC5A6, TCF23, PRR30
12	0	225000	0	0	10.0388	LOC102177789, LOC106503859
12	14325000	14475000	0	0	10.0388	LOC108637254, LOC108637255
12	15225000	15375000	0	0	10.0388	LOC102181111, LOC108637256, LOC102180583
12	15825000	15975000	0	0	10.0388	LOC102179751, LOC108637248
12	33600000	33900000	311	0.21074	4.07694	MYCBP2, FBXL3
12	59775000	59925000	466	0.175306	5.07937	NA
12	60000000	60150000	212	0.207216	4.17665	NA
12	66300000	66600000	821	0.205818	4.21617	DLEU7
13	19275000	19425000	766	0.163972	5.40002	ITGB1
14	16050000	16200000	453	0.196423	4.48196	RPL30, ERICH5, RIDA, POP1, NIPAL2
14	17025000	17250000	467	0.198888	4.41223	VPS13B, LOC108637516, LOC108637517
14	40050000	40275000	664	0.201409	4.34091	IL7, ZC2HC1A, PKIA
15	32175000	32325000	26	0.181752	4.89703	STIM1, RRM1
16	49275000	49725000	509	0.11524	6.77865	CFAP74, LOC102186790, TMEM52, CALML6, GNB1, NADK, LOC106502965, LOC102188159, MMP23B, MIB2, FNDC10, SSU72, TMEM240, LOC102189890, VWA1, TMEM88B, ANKRD65, MRPL20, CCNL2, AURKAIP1, MXRA8, DVL1, TAS1R3, CPTP, CPSF3L, PUSL1, ACAP3
16	53625000	53775000	394	0.188828	4.69683	KLHL20, CENPL, LOC102177911, DARS2, ZBTB37
16	59025000	59175000	388	0.192027	4.60632	TOR3A, ABL2
16	78975000	79200000	655	0.159287	5.53255	NAV1, LOC108637801, IPO9, LMOD1, TIMM17A, RNPEP, ELF3, LOC108637802
17	15975000	16125000	179	0.194139	4.54658	ATXN2, SH2B3, FAM109A
17	16875000	17025000	227	0.162489	5.44198	GPN3, ARPC3, ANAPC7, ATP2A2
17	56775000	56925000	833	0.167759	5.29287	NA
18	56925000	57075000	130	0.201394	4.34135	ALDH16A1, FLT3LG, RPL13A, RPS11, FCGRT, RCN3, NOSIP, PRRG2, PRR12, RRAS, SCAF1, IRF3
19	13350000	13575000	1804	0.191358	4.62527	ACACA, TADA2A, DUSP14, SYNRG, DDX52
20	14175000	14625000	676	0.145455	5.92386	ADAMTS6, CWC27, LOC106503310
20	38325000	38550000	562	0.174037	5.11526	SPEF2
22	36300000	36450000	309	0.167406	5.30287	NA
23	22275000	22500000	368	0.132316	6.29557	AIF1, PRRC2A, BAG6, APOM, C23H6orf47, GPANK1, CSNK2B, LY6G5B, LY6G5C, ABHD16A, LY6G6F, LOC102180547, LY6G6D, LY6G6C, C23H6orf25, DDAH2, CLIC1, MSH5, SAPCD1, VWA7, VARS, LSM2, LOC102177850, HSP70.1, LOC102178315, LOC102178582, NEU1, SLC44A4, EHMT2
25	150000	300000	140	0.200182	4.37563	LOC108633874, HBM, LOC102168680, LOC102168959, LOC102186172, LOC106503561, LUC7L, FAM234A, RGS11, ARHGDIG, PDIA2, AXIN1, MRPL28, TMEM8A
27	37275000	37425000	266	0.205572	4.22315	NA
29	42075000	42225000	314	0.163953	5.40054	LOC102175191, HRASLS5, LOC102175469, LOC108634204, LOC108633235
29	46125000	46350000	628	0.207868	4.15818	B4GALNT4, LOC102176955, AP2A2, MUC6, LOC108633253, LOC108634246
30	2850000	3075000	210	0.181786	4.89605	ATRX, LOC106503819, LOC102170127, LOC108634332, LOC108634280
30	3300000	4050000	1056	0.157382	5.58645	ATP7A, LOC102178990, PGK1, TAF9B, LOC108634284, LOC102180113
30	9975000	10125000	126	0.101582	7.16503	FGF16, LOC108634345
30	49950000	50175000	298	0.175411	5.0764	MAP7D2, CXHXorf23, SH3KBP1
31	33750000	33900000	325	0.196409	4.48238	ACSL4
31	36300000	36525000	431	0.199964	4.3818	NUP62CL, RBM41, MORC4

## Sheet: GFG
S3 Table. Hp selection signatures per breed pool. Overlapping windows of Chamois Colored goat (GFG) were combined into selection signatures and Hp scores were calculated for the resulting range of a selection signature. Genes that are partially or fully contained in a selection signature are indicated.
Chromosome	Start	End	SNV	Hp	-ZHp	Genes
1	30600000	30975000	1466	0.173862	5.12022	NA
1	34425000	34575000	565	0.206108	4.20799	NA
1	46275000	46575000	1142	0.158673	5.54993	NA
2	7725000	8025000	545	0.211148	4.0654	LOC102175631, CLIC4, RUNX3
2	45825000	45975000	238	0.206111	4.20789	ALS2CR11, STRADB, TRAK2
2	99450000	99600000	243	0.199435	4.39677	BAZ2B, LOC102169229, MARCH7, LOC102168948
2	111675000	111825000	144	0.132491	6.2906	HAT1, METAP1D, DLX1
3	21075000	21225000	261	0.159027	5.5399	LOC102175263, DMBX1, KNCN, MKNK1
3	31200000	31350000	11	0.200978	4.35312	PRKAA2, C3H1orf168
3	66000000	66225000	360	0.176177	5.05474	PKN2, LOC108635574, GTF2B, KYAT3
3	91575000	92025000	652	0.130833	6.33751	TRIM33, BCAS2, LOC102189535, DENND2C, AMPD1, NRAS, CSDE1
4	48900000	49050000	269	0.196234	4.48731	MPP6
4	120225000	120375000	587	0.192442	4.5946	LOC108635903, LOC102174552, LOC102174823, LOC102175107, LOC108635904
5	32925000	33150000	1016	0.226716	3.62498	SLC38A4, LOC102178428
5	47700000	47850000	176	0.198503	4.42313	MSRB3
5	59400000	59550000	360	0.212718	4.02098	CFAP54
5	59625000	59850000	504	0.195988	4.49428	CFAP54, NEDD1
5	99000000	99150000	0	0	10.0388	LOC102183233, LOC102183784, LOC108636138
6	36900000	37050000	258	0.149916	5.79765	PPM1K, ABCG2
6	57600000	57750000	707	0.183437	4.84933	LOC102174467, PGM2
6	59475000	59700000	371	0.157983	5.56945	PDS5A, LOC102172879, LOC102175565, LOC108636220, LOC102173648
6	81750000	82125000	1096	0.201413	4.34079	EPHA5
6	82500000	82650000	426	0.158846	5.54503	NA
7	2475000	2625000	578	0.213369	4.00257	FER
7	12450000	12600000	237	0.165734	5.35017	CHD1, RGMB
7	27525000	27750000	496	0.229386	3.54945	XRCC4, TMEM167A
7	56775000	57075000	815	0.167005	5.3142	FGF1
7	57750000	57975000	261	0.192114	4.60387	ARAP3, FCHSD1, RELL2, HDAC3, DIAPH1, LOC102191519
8	0	300000	673	0.187117	4.74524	LOC106502377, LOC102190689, LOC102190962, MFSD14B
8	19350000	19500000	705	0.184469	4.82014	LOC102171065
8	41775000	41925000	1001	0.211502	4.0554	LOC108636558
8	51075000	51225000	709	0.210601	4.08088	LOC102186867
8	60000000	60150000	411	0.200645	4.36254	LOC102181682, RECK, LOC102184248, LOC102184526, GLIPR2, CCIN
8	74700000	74925000	195	0.160652	5.49393	B4GALT1, SPINK4, BAG1, CHMP5, NFX1
9	67800000	67950000	501	0.176612	5.04242	AIG1, ADAT2
9	70800000	70950000	576	0.192628	4.58933	RAB32
9	91275000	91500000	389	0.166829	5.31918	DLL1, FAM120B
10	72000000	72150000	353	0.1837	4.84189	DPH6, LOC102171158
10	84150000	84300000	429	0.190144	4.65959	TLE3
11	37950000	38100000	317	0.204928	4.24137	PNPT1, EFEMP1
11	38400000	38625000	646	0.204584	4.25108	CCDC85A
11	71100000	71475000	524	0.143949	5.96647	BRE, LOC108637153
11	78525000	78750000	478	0.190098	4.66089	LAPTM4A, MATN3, WDR35, TTC32
12	0	225000	0	0	10.0388	LOC102177789, LOC106503859
12	13800000	13950000	0	0	10.0388	LOC108637250, LOC108637251, LOC108637252
12	15225000	15375000	0	0	10.0388	LOC102181111, LOC108637256, LOC102180583
12	58950000	59175000	780	0.205616	4.22189	STARD13
13	22125000	22500000	378	0.12791	6.4202	SKIDA1, MLLT10, DNAJC1
13	63000000	63150000	221	0.152144	5.73461	RALY, EIF2S2
15	57450000	57675000	648	0.176696	5.04006	LOC102178748, LOC102180514, ZBTB16
16	42375000	42525000	347	0.166397	5.33141	TMEM201, SLC25A33
17	36450000	36675000	323	0.192537	4.59192	SPATA5
18	51225000	51375000	222	0.119452	6.65947	LOC108633343, LOC102190542, LOC108638071, LOC102190811, AXL, HNRNPUL1
19	24600000	24750000	210	0.195864	4.4978	UBE2G1, SPNS3
20	1200000	1650000	1041	0.169068	5.25583	SLIT3, SPDL1, DOCK2
20	14250000	14475000	367	0.173975	5.11701	ADAMTS6, CWC27, LOC106503310
20	31725000	31875000	694	0.154353	5.67213	SEPP1, CCDC152
22	14025000	14175000	396	0.202003	4.3241	ULK4
22	33975000	34200000	416	0.187137	4.74467	SUCLG2
22	37425000	37575000	257	0.2027	4.30439	PSMD6, ATXN7
22	49125000	49275000	195	0.200858	4.35649	LOC106501729, IQCF3, LOC102189911, IQCF6, GRM2, TEX264, RAD54L2
23	36450000	36600000	252	0.21048	4.0843	BTBD9
23	47775000	48000000	1144	0.153508	5.69602	KHDRBS2
25	17925000	18075000	454	0.209965	4.09887	ACSM5, ACSM2B, LOC102182010, ACSM1
25	18375000	18600000	550	0.18909	4.68943	ACSM3, ERI2, LOC102184112, DCUN1D3, LOC102185701, LYRM1, DNAH3
29	25425000	25575000	237	0.21007	4.0959	IGSF22, TMEM86A, SPTY2D1, UEVLD
29	31950000	32100000	240	0.18048	4.93301	BARX2
30	450000	675000	18	0.216905	3.90253	SH3BGRL, LOC102174820, BRWD3
30	1275000	1425000	14	0.193762	4.55726	LOC102176207, TBX22
30	2250000	2400000	19	0.20832	4.14539	LOC102177317, LOC102177040
30	6600000	6750000	28	0.205516	4.22472	LOC102180739
30	11175000	11325000	130	0.122883	6.56242	GDPD2, KIF4A, LOC102180741, PDZD11, ARR3
30	14175000	14550000	33	0.18169	4.89877	LOC102180202
30	15450000	15675000	323	0.180469	4.93331	SHROOM4, LOC102181106
30	17475000	17625000	8	0.187639	4.73046	NA
30	17850000	18000000	19	0.212502	4.02709	NA
31	1350000	1500000	513	0.199104	4.40613	NA
31	4275000	4425000	250	0.194092	4.54793	NA
31	4650000	4800000	452	0.199882	4.38412	NA
31	25725000	25875000	17	0.209253	4.119	LRCH2
31	26025000	26250000	407	0.166972	5.31514	NA
31	29175000	29700000	1249	0.158008	5.56872	NA

## Sheet: KAM
S3 Table. Hp selection signatures per breed pool. Overlapping windows of Kamori (KAM) were combined into selection signatures and Hp scores were calculated for the resulting range of a selection signature. Genes that are partially or fully contained in a selection signature are indicated.
Chromosome	Start	End	SNV	Hp	-ZHp	Genes
1	23100000	23325000	663	0.203993	4.26781	ROBO2
1	26475000	26625000	908	0.18674	4.75591	NA
1	36900000	37200000	789	0.183579	4.84533	PROS1, ARL13B, STX19, NSUN3
1	37425000	37875000	1897	0.206957	4.18395	LOC102170358
1	38700000	38925000	867	0.21766	3.88119	NA
1	50250000	50400000	349	0.0979226	7.26855	CBLB
1	50850000	51000000	379	0.157592	5.58051	LOC102171651
1	50925000	52500000	4798	0.178645	4.9849	LOC102170819, LOC102172101, CCDC54, BBX, LOC108638052
1	53475000	53925000	1956	0.194559	4.53469	LOC102175896, GUCA1C, MORC1, LOC106503785, DPPA2
1	54000000	54825000	3379	0.156065	5.6237	LOC106503794
1	56025000	56175000	569	0.18041	4.93498	CD96, ZBED2, LOC102176917
1	65550000	65700000	147	0.155742	5.63283	STXBP5L, POLQ
1	72675000	72825000	241	0.148454	5.83901	TMEM44, ATP13A3
1	76725000	76950000	868	0.156643	5.60735	CLDN1, P3H2
1	85725000	85875000	289	0.124431	6.51863	DNAJC19, FXR1
1	97800000	97950000	395	0.209788	4.10388	MECOM
1	114525000	114675000	272	0.0237029	9.36822	P2RY1
1	120825000	121050000	414	0.195523	4.50742	NA
1	126300000	126675000	912	0.203343	4.28621	GK5, TFDP2, LOC106502408, LOC102179602, LOC102188089, ATP1B3, GRK7
2	37425000	37725000	889	0.186543	4.76148	CPS1, LANCL1
2	38025000	41100000	6864	0.123248	6.55209	KANSL1L, RPE, UNC80, MAP2, LOC102191000, PTH2R, LOC102176278, PIKFYVE, IDH1, C2H2orf80, LOC102189444, LOC102189173, CRYGC, LOC102188265, LOC102187996, LOC102175997, PLEKHM3, FZD5, CCNYL1, LOC102186533, METTL21A, CREB1, KLF7, CPO, LOC102175446, FASTKD2, MDH1B, DYTN, LOC102183831, ADAM23
2	41250000	41625000	788	0.196732	4.47323	ZDBF2, GPR1, EEF1B2, NDUFS1, INO80D
2	41850000	42075000	597	0.212208	4.03542	NRP2, PARD3B
2	42150000	46800000	9750	0.114594	6.79691	PARD3B, ICOS, CTLA4, CD28, RAPH1, ABI2, LOC102176567, NBEAL1, CARF, WDR12, ICA1L, FAM117B, BMPR2, NOP58, SUMO1, KIAA2012, FZD7, CDK15, ALS2, MPP4, TMEM237, ALS2CR11, STRADB, TRAK2, ALS2CR12, LOC102170560, CASP8, LOC102172107, CFLAR, LOC102171826, LOC108633325, NDUFB3, FAM126B, ORC2, NIF3L1, PPIL3, CLK1, BZW1, LOC102188176, LOC102171556, LOC108637848, LOC102187632
2	50400000	50550000	337	0.208089	4.15194	PGAP1
2	51450000	56625000	16368	0.21029	4.08968	DNAH7, SLC39A10, LOC102191470, LOC102181728, LOC102181441, TMEFF2, SDPR, NABP1, MYO1B, STAT4, STAT1, GLS
2	81525000	81750000	799	0.173187	5.13933	LRP1B
2	82275000	82425000	598	0.140861	6.05382	NA
2	89250000	89475000	660	0.206593	4.19425	LYPD6B
2	96825000	96975000	267	0.208477	4.14098	NA
2	96900000	97050000	319	0.194324	4.54135	NA
2	101775000	102150000	881	0.190139	4.65974	DPP4, GCG, FAP, IFIH1, GCA, KCNH7
2	120750000	120900000	1024	0.193813	4.55579	NA
2	129450000	129600000	783	0.201143	4.34846	WDR75
2	134100000	134250000	917	0.209788	4.10388	NA
3	600000	900000	525	0.15879	5.5466	SEPT2, HDLBP, ANO7, PPP1R7, PASK, MTERF4, SNED1, CROCC2
3	54075000	54375000	469	0.119872	6.64761	AK5, ZZZ3, USP33, MIGA1, LOC102184022
3	55125000	55275000	544	0.193482	4.56517	IFI44L, IFI44
3	66525000	66675000	285	0.158364	5.55865	LOC108635619, LOC102186299, LOC108635620, LOC102174832, LOC102185828
3	75300000	75450000	447	0.208702	4.13459	NA
3	80550000	80775000	492	0.155491	5.63995	RNPC3, LOC102169641
3	96525000	96675000	228	0.0813302	7.73795	WARS2
3	110850000	111000000	88	0.212348	4.03145	LOC102170372, SLAMF1
4	8175000	8325000	262	0.175433	5.07578	ZNF746, ZNF777, ZNF783
4	9750000	9900000	779	0.194339	4.54092	CNTNAP2
4	29325000	29550000	852	0.193108	4.57575	GRM8
4	49050000	49200000	518	0.17608	5.05747	MPP6, DFNA5, OSBPL3
4	50175000	50400000	427	0.163504	5.41326	NA
4	51750000	52200000	1058	0.199142	4.40506	LOC102168689, TAX1BP1, LOC102169253, JAZF1
4	72675000	72900000	307	0.199094	4.4064	NA
4	75225000	75375000	485	0.197944	4.43893	RELN
4	76125000	76275000	401	0.132296	6.29611	FBXL13, FAM185A, CCDC146
4	84750000	84900000	359	0.210883	4.07289	SEMA3D
4	91275000	91500000	431	0.181752	4.89701	ITGB8
4	95400000	95625000	734	0.150663	5.77653	ANKMY2, LRRC72, SOSTDC1, ISPD
4	95850000	96000000	324	0.165836	5.34726	ISPD
5	10050000	12975000	13094	0.166751	5.32139	MYF6, MYF5, LIN7A, ACSS3, PPFIA2, LOC102171845, LOC108636092, CCDC59, METTL25, LOC108636086, TMTC2
5	17475000	17700000	791	0.176234	5.05311	C5H12orf50, C5H12orf29, CEP290
5	17850000	18000000	316	0.152197	5.73312	NA
5	18375000	18900000	1418	0.213886	3.98794	LOC102174095
5	20850000	21000000	499	0.206226	4.20463	DCN
5	22125000	22350000	714	0.218869	3.84696	C5H12orf74, PLEKHG7
5	22575000	27075000	11089	0.167399	5.30307	NUDT4, UBE2N, LOC102178041, MRPL42, SOCS2, CRADD, LOC102179449, PLXNC1, CEP83, TMCC3, NDUFA12, NR2C1, LOC102181363, FGD6, LOC102183572, METAP2, USP44, LOC102184404, MUCL1, LOC108636093, LOC102176020, GLYCAM1, PPP1R1A, PDE1B, NCKAP1L, GTSF1, ITGA5, ZNF385A, GPR84, COPZ1, NFE2, HNRNPA1, CBX5, SMUG1, HOXC4, HOXC5, HOXC6, HOXC8, HOXC9, HOXC10, HOXC11, HOXC12, HOXC13, LOC102178515, LOC102178797, CALCO…
5	27150000	27300000	644	0.198706	4.41739	LOC108633262, LOC102176685, LOC102182669, KRT82, KRT84, LOC102184223, LOC102184693, LOC102185436
5	27375000	28350000	2207	0.194637	4.53251	KRT7, C5H12orf80, KRT80, ATG101, NR4A1, GRASP, ACVR1B, ACVRL1, ANKRD33, FIGNL2, SCN8A, LOC102186559, SLC4A8, GALNT6, CELA1, BIN2, SMAGP, DAZAP2, POU6F1, LOC108636000, TFCP2, CSRNP2
5	28650000	28875000	510	0.194015	4.55008	LOC102168424, TMPRSS12, ATF1, DIP2B
5	45300000	45450000	491	0.178243	4.99628	LOC102176764
5	56100000	56250000	167	0.208179	4.14939	NACA, LOC102191215, PTGES3, ATP5B, BAZ2A, RBMS2, LOC108636088
5	75375000	75600000	723	0.193559	4.56299	PKP2
5	77475000	77625000	564	0.201431	4.34029	NA
5	80250000	80400000	247	0.200499	4.36665	NA
5	84525000	84675000	217	0.11796	6.7017	SOX5
6	18750000	18900000	416	0.138258	6.12746	NA
6	24150000	24300000	518	0.206192	4.20559	NA
6	29175000	29475000	851	0.169118	5.25443	UNC5C
6	37725000	37950000	203	0.0792829	7.79586	FAM184B, DCAF16, NCAPG, LCORL
6	47100000	47250000	468	0.155519	5.63916	LOC102170864
6	47625000	47850000	721	0.200292	4.37252	NA
6	49650000	49875000	835	0.185733	4.78438	NA
6	67725000	67875000	371	0.19356	4.56297	ZAR1, FRYL
6	70725000	71100000	701	0.123756	6.53771	KIT, LOC102174549, LOC102180298
6	88950000	89100000	513	0.176771	5.03793	LOC106502210, ALB, AFP, AFM, LOC102177879
6	96750000	96900000	330	0.207147	4.1786	LOC102172613
6	98025000	98925000	2904	0.131274	6.32503	SCD5, SEC31A, THAP9, LIN54, COPS4, PLAC8, LOC102179277, COQ2, HPSE, HELQ, MRPS18C, FAM175A, GPAT3
6	99000000	100050000	3991	0.207106	4.17975	NKX6-1, WDFY3
6	112125000	112350000	899	0.0709918	8.03042	LDB2
7	41400000	41550000	316	0.202997	4.296	ADAM19, NIPAL4, CYFIP2
7	41775000	41925000	276	0.210369	4.08745	HAVCR2, LOC108636421
7	42675000	42900000	792	0.210341	4.08823	SGCD
7	48150000	48300000	189	0.186298	4.7684	ZNF300, SMIM3
7	49800000	49950000	363	0.168136	5.2822	ABLIM3
7	49875000	50175000	600	0.142887	5.99651	ABLIM3, SH3TC2
7	50700000	50850000	411	0.208134	4.15067	SPINK13, LOC102176527, LOC106502347, LOC102176231
7	53550000	53700000	448	0.152659	5.72007	NA
7	55425000	55800000	689	0.192333	4.59768	LOC102169003
7	56775000	56925000	239	0.211901	4.0441	FGF1
7	57825000	58050000	271	0.181956	4.89125	DIAPH1, LOC102191519
7	58200000	58350000	313	0.201243	4.34562	LOC106502336, LOC106502335, PCDHB16, LOC102190128, PCDHB7, LOC102189861, LOC102189582, LOC102189032, LOC102188767, LOC102188497, LOC102188217, LOC102187946
7	58425000	58725000	495	0.196644	4.47571	LOC102181119, LOC102180589, LOC102186392, LOC108636357, LOC102187678, LOC102187401, LOC102186864, LOC102186588, LOC102186304, ZMAT2, HARS2, HARS, DND1, WDR55, IK, NDUFA2, TMCO6
7	61575000	61875000	878	0.186482	4.76322	SPOCK1
7	62700000	63000000	798	0.199631	4.39122	TRPC7, SMAD5
7	63225000	63375000	387	0.210466	4.08469	SLC25A48
7	104550000	104700000	419	0.19932	4.40002	SUGP2, ARMC6, SLC25A42, TMEM161A, MEF2B, BORCS8, RFXANK, NR2C2AP, NCAN
8	225000	450000	329	0.111773	6.87672	MFSD14B, LOC102191239, ANXA10
8	3000000	3225000	705	0.089046	7.51967	NA
8	3375000	3525000	542	0.180938	4.92003	LOC108636588
8	9450000	9750000	785	0.0933709	7.39731	KIF13B, LOC108636536, HMBOX1, LOC108636585, INTS9
8	21300000	21450000	563	0.185794	4.78267	LOC108636656
8	21975000	22275000	619	0.181886	4.89322	CDKN2B, LOC108636541, LOC102176530, MTAP
8	24750000	25950000	2169	0.103396	7.1137	ACER2, RPS6, DENND4C, LOC102184341, LOC108636651, PLIN2, HAUS6, RRAGA, SAXO1, ADAMTSL1
8	26250000	26550000	1084	0.210159	4.09339	ADAMTSL1, SH3GL2
8	27000000	27150000	531	0.198734	4.41659	CNTLN
8	31125000	31275000	682	0.195495	4.50823	LOC108636658
8	33450000	33600000	826	0.204387	4.25666	NA
8	33750000	34125000	1427	0.158976	5.54135	LOC102173935
8	34725000	34950000	928	0.208361	4.14424	NA
8	35025000	35175000	608	0.212489	4.02745	NA
8	38025000	39225000	1818	0.170511	5.21501	GLDC, UHRF2, TPD52L3, IL33, LOC102174740, RANBP6, KIAA2026, MLANA, ERMP1, RIC1, LOC108636599, PDCD1LG2, LOC102175576, CD274, PLGRKT, INSL6
8	39375000	40125000	1532	0.193213	4.57277	RCL1, AK3, CDC37L1, LOC102181499, PLPP6, SPATA6L, SLC1A1, GLIS3
8	40275000	40800000	920	0.0628776	8.25997	GLIS3, LOC102182035
8	40875000	46350000	11787	0.0844714	7.64908	RFX3, LOC102176958, LOC102173386, LOC102182784, PUM3, KCNV2, VLDLR, LOC108636558, SMARCA2, DMRT2, DMRT3, DMRT1, LOC102183789, KANK1, DOCK8, LOC102185181, LOC102186014, PGM5, TMEM252, PIP5K1B, FAM122A, FXN, TJP2, LOC102187219, FAM189A2, APBA1, PTAR1, C8H9orf135, LOC102181390, MAMDC2, SMC5
8	47700000	47850000	310	0.0950202	7.35066	TMEM2, LOC102169383
8	49575000	49800000	839	0.218274	3.86381	LOC102184808
8	56925000	57075000	645	0.154315	5.67321	LOC108636600
8	60150000	60375000	536	0.203376	4.28527	CLTA, GNE, RNF38
8	62550000	63375000	2224	0.191197	4.62983	XPA, FOXE1, LOC102170420, TRMO, HEMGN, ANP32B, NANS, TRIM14, CORO2A, LOC108633232, TBC1D2, GABBR2
8	66000000	66225000	698	0.151619	5.74947	NA
8	69600000	69750000	132	0.102467	7.13998	BIN3, EGR3, PEBP4
9	0	2025000	7164	0.177839	5.00772	MB21D1, MTO1, EEF1A1, SLC17A5, CD109, LOC102188137, LOC102190131, LOC102190415, COL12A1
9	3375000	3525000	481	0.210091	4.09532	NA
9	11925000	12075000	630	0.156018	5.62503	NA
9	13425000	13650000	783	0.16519	5.36556	RNF217, LOC102186016, NKAIN2
9	14700000	14925000	952	0.204666	4.24877	NKAIN2
9	15375000	15975000	2507	0.179986	4.94696	CLVS2, LOC102191525, SMPDL3A, FABP7, PKIB, SERINC1
9	16275000	16425000	515	0.206808	4.18818	NA
9	17025000	17175000	653	0.179716	4.9546	TBC1D32
9	18075000	18300000	1240	0.198882	4.4124	NA
9	18750000	18900000	476	0.207356	4.17268	MAN1A1
9	21450000	21600000	296	0.158897	5.54359	TRAPPC3L, LOC102181592, LOC108633231, DSE
9	23400000	23700000	1074	0.14541	5.92512	HS3ST5
9	26250000	26475000	418	0.192475	4.59365	REV3L, MFSD4B
9	28800000	29100000	741	0.192873	4.58239	FOXO3, LACE1
9	37350000	37500000	285	0.203903	4.27036	PRDM13
9	53625000	53775000	361	0.184788	4.81114	PTPRK
9	58725000	58875000	417	0.193866	4.5543	EYA4
9	62175000	62325000	329	0.144426	5.95298	IL22RA2, IFNGR1
9	76350000	76500000	446	0.193937	4.55229	ESR1, SYNE1
9	86250000	86475000	789	0.211703	4.0497	QKI
9	86700000	87825000	4738	0.18811	4.71714	LOC106502500, LOC102173091, C9H6orf118, PDE10A
9	88125000	88350000	511	0.18494	4.80683	PDE10A
9	89100000	89250000	595	0.208216	4.14835	NA
10	11475000	11625000	480	0.210183	4.09271	DIO2
10	40650000	40800000	417	0.168815	5.263	NA
10	42825000	42975000	171	0.0946579	7.36091	ATP8B4
10	51525000	51675000	167	0.202209	4.31827	ADAM10, LOC102184991, FAM63B
10	69975000	70125000	316	0.204952	4.24069	NA
10	80475000	80700000	347	0.155905	5.62822	TSSK4, CHMP4A, LOC102188408, NEDD8, GMPR2, TINF2, TGM1, RABGGTA, DHRS1, NOP9, CIDEB, LTB4R2, LTB4R, ADCY4, RIPK3, NFATC4, NYNRIN, CBLN3, KHNYN
11	14850000	15225000	394	0.142727	6.00104	BIRC6, TTC27
11	19500000	19650000	322	0.145506	5.92242	CEBPZ, NDUFAF7, PRKD3, QPCT
11	26175000	26400000	435	0.182254	4.8828	PPM1B, SLC3A1, PREPL
11	49200000	49350000	391	0.10637	7.02957	TCF7L1, LOC108637079
11	71325000	71550000	242	0.158769	5.54719	BRE, LOC108637153, LOC102172362
11	72225000	72450000	328	0.191654	4.61688	PRR30, PREB, ABHD1, CGREF1, KHK, EMILIN1, OST4, AGBL5, TMEM214, MAPRE3, DPYSL5
12	0	225000	0	0	10.0388	LOC102177789, LOC106503859
12	8025000	8175000	714	0.153791	5.68804	FGF14, ITGBL1
12	13725000	13950000	308	0.185746	4.78401	LOC108637249, LOC108637250, LOC108637251, LOC108637252
12	14325000	14475000	2	0	10.0388	LOC108637254, LOC108637255
12	15225000	15375000	0	0	10.0388	LOC102181111, LOC108637256, LOC102180583
12	15825000	15975000	0	0	10.0388	LOC102179751, LOC108637248
12	19800000	19950000	236	0.149634	5.80564	GPC5
12	23475000	23625000	542	0.211987	4.04166	NA
12	25650000	26100000	1962	0.195916	4.49632	LOC108637257
12	26475000	26625000	463	0.193465	4.56565	NA
12	30375000	30525000	523	0.199484	4.39538	NA
12	33750000	33900000	215	0.0219371	9.41818	MYCBP2, FBXL3
12	33825000	33975000	423	0.148672	5.83284	MYCBP2, FBXL3, CLN5, ACOD1
12	38250000	38400000	398	0.192473	4.59372	NA
12	42150000	42375000	593	0.0880401	7.54812	KLHL1
12	43950000	44775000	1892	0.0554592	8.46984	LOC102173756
12	49275000	49425000	603	0.210075	4.09576	LOC108637274
12	54375000	54525000	397	0.159007	5.54046	LNX2, LOC102189595, GSX1
12	55050000	55350000	746	0.195966	4.49489	FLT1, LOC108637260, POMP, SLC46A3, MTUS2
12	66375000	66825000	1207	0.156417	5.61375	NA
12	66975000	67125000	193	0.0463327	8.72802	LOC108637304
12	67200000	67350000	225	0.143079	5.99106	KPNA3
12	76500000	76725000	876	0.167982	5.28657	NA
12	76950000	77100000	566	0.212151	4.03702	NA
12	77175000	77850000	2161	0.161037	5.48305	NA
12	78225000	78450000	1113	0.214732	3.964	NA
12	84900000	85050000	878	0.202762	4.30264	TDRD3
13	19275000	19425000	967	0.207093	4.18012	ITGB1
13	24675000	24900000	657	0.215761	3.9349	KIAA1217, ARHGAP21
13	32850000	33000000	413	0.211184	4.06438	ARHGAP12
13	41925000	42075000	362	0.190973	4.63614	CST7, APMAP, ACSS1, VSX1, LOC108637352
13	60525000	60825000	468	0.131718	6.31248	BCL2L1, TPX2, MYLK2, FOXS1, DUSP15, LOC102183156, TTLL9, PDRG1, XKR7
13	62925000	63225000	372	0.0253075	9.32283	LOC108637417, RALY, EIF2S2
13	65475000	65700000	407	0.19795	4.43877	TLDC2, SAMHD1, LOC108633201, LOC102178836, RBL1, MROH8, LOC106502786
13	73425000	73575000	736	0.203586	4.27934	LOC102187692, LOC102176141, LOC102187965
13	81900000	82200000	1368	0.19586	4.49789	NA
14	16050000	16200000	358	0.0880749	7.54714	RPL30, ERICH5, RIDA, POP1, NIPAL2
14	26025000	26250000	372	0.207496	4.16871	EMC2
14	48450000	48600000	467	0.206577	4.19472	SLCO5A1
14	71775000	71925000	372	0.186061	4.77511	NA
14	72000000	72225000	1042	0.203398	4.28466	ADCY8
14	73650000	73800000	493	0.180206	4.94075	TG, SLA
15	1275000	1725000	1811	0.150306	5.78663	GLYATL2, LOC102175783, LOC102176061, LOC102175500, LOC108637593, LOC102190440, CNTF, ZFP91, LPXN, LOC102174955, LOC102189607, LOC102189331, LOC102174679, LOC102189056, LOC102188787, LOC106501746, LOC108637594, LOC106501736, LOC102188520, LOC102188241
15	5475000	5700000	521	0.206804	4.18828	FNBP4, AGBL2, MTCH2, C1QTNF4, FAM180B, NDUFS3, KBTBD4, PTPMT1, CELF1
15	6450000	6675000	210	0.211727	4.04902	AMBRA1, CHRM4, MDK, DGKZ, LOC108637650, CREB3L1
15	8400000	8550000	514	0.205656	4.22076	NA
15	8925000	9075000	342	0.174662	5.0976	C15H11orf96, ALKBH3, HSD17B12
15	30675000	30825000	206	0.149587	5.80695	STARD10, ARAP1, PDE2A
15	31725000	31950000	274	0.184759	4.81194	NUMA1, IL18BP, RNF121, LOC102170714, LOC102169978, ART5, LOC102169399, LOC102169116
15	32175000	32325000	17	0.212951	4.01439	STIM1, RRM1
15	81750000	81900000	329	0.149431	5.81138	LOC102187333, LOC102187063, LOC102186783, LOC106502873
16	10950000	11175000	701	0.19827	4.42973	RGS2
16	32400000	32550000	318	0.191016	4.63493	SDCCAG8, CEP170
16	33525000	33675000	570	0.179628	4.95711	WDR64, LOC102176544
16	34125000	34275000	443	0.207763	4.16117	RGS7
16	36300000	36450000	439	0.212882	4.01634	METTL11B
16	36600000	36825000	558	0.197098	4.46288	GORAB, PRRX1
16	37050000	37350000	801	0.133005	6.27608	MROH9, LOC102173111, LOC102173405, FMO2, FMO1
16	49275000	49500000	293	0.119838	6.64856	CFAP74, LOC102186790, TMEM52, CALML6, GNB1, NADK, LOC106502965, LOC102188159, MMP23B
16	53700000	54000000	634	0.212536	4.02614	CENPL, LOC102177911, DARS2, ZBTB37, SERPINC1, RC3H1
16	79050000	79350000	799	0.153006	5.71024	IPO9, LMOD1, TIMM17A, RNPEP, ELF3, LOC108637802, CSRP1, PHLDA3, TNNI1, LAD1, TNNT2
17	750000	900000	483	0.160547	5.49691	SLC5A1, YWHAH, DEPDC5
17	1950000	2250000	765	0.208537	4.13928	TBC1D10A, GATSL3, OSM, LIF, HORMAD2, MTMR3
17	2475000	3000000	918	0.165681	5.35166	NF2, NIPSNAP1, THOC5, NEFH, AP1B1, RASL10A, GAS2L1, EWSR1, RHBDD3, EMID1, KREMEN1, C17H22orf31, ZNRF3
17	14100000	14325000	833	0.192373	4.59653	VSIG10, LOC102184179, PEBP1, TAOK3, LOC102183257
17	56700000	56925000	1137	0.141469	6.03661	FREM3
18	2700000	2850000	265	0.196523	4.47915	VAC14, MTSS1L, IL34, LOC102173408, LOC102173680, SF3B3
18	15000000	16275000	1816	0.0432967	8.81391	ZNF469, ZFPM1, LOC102187794, ZC3H18, IL17C, LOC102188617, MVD, SNAI3, CTU2, RNF166, PIEZO1, CDT1, APRT, GALNS, TRAPPC2L, PABPN1L, CBFA2T3, ACSF3, CDH15, SLC22A31, ANKRD11, SPG7, RPL13, CPNE7, DPEP1, CHMP1A, CDK10, SPATA2L, ZNF276, VPS9D1, FANCA, SPIRE2, TCF25, LOC102181148, DEF8, CENPBD1, LOC102181419, DBNDD1, GAS8, LOC102172001
18	21450000	21600000	353	0.198963	4.41012	ITFG1
18	23025000	23250000	263	0.123276	6.55129	CHD9, RBL2, AKTIP
18	25500000	25875000	593	0.144663	5.94625	BBS2, OGFOD1, LOC108633173, NUDT21, AMFR, GNAO1
18	27300000	29175000	5787	0.188157	4.71583	MMP15, CFAP20, CSNK2A2, CCDC113, PRSS54, GINS3, NDRG4, SETD6, CNOT1, SLC38A7, GOT2, LOC102177828, LOC102169123, LOC102169410
18	32475000	32625000	478	0.186918	4.75088	NA
18	33075000	33375000	409	0.107746	6.99063	NA
18	33600000	33750000	64	0.192369	4.59666	NA
18	36000000	36225000	168	0.181836	4.89462	CBFB, C18H16orf70, B3GNT9, TRADD, FBXL8, HSF4, NOL3, KIAA0895L, EXOC3L1, E2F4, ELMO3, LRRC29, TMEM208, FHOD1, SLC9A5, PLEKHG4, KCTD19, LRRC36
18	37200000	37350000	178	0.114323	6.80459	CDH3, LOC102170170, CDH1
18	39600000	40050000	570	0.159555	5.52496	ZFHX3
18	40425000	40650000	300	0.213606	3.99587	ZNF821, ATXN1L, AP1G1, LOC108637980, PHLPP2, MARVELD3
18	41175000	41550000	1121	0.193408	4.56727	HYDIN, POP4, PLEKHF1, C18H19orf12
18	42000000	42150000	429	0.211292	4.06132	ZNF536
18	42375000	43125000	2027	0.1951	4.51941	ZNF536, LOC102187343, TSHZ3
18	51750000	51975000	263	0.152859	5.71441	LIPE, CNFN, MEGF8, TMEM145, PRR19, PAFAH1B3, CIC, ERF, GSK3A, ZNF526, DEDD2
19	13350000	13500000	1168	0.188663	4.7015	ACACA, TADA2A, DUSP14, SYNRG
19	18300000	18450000	130	0.177553	5.01581	NF1, EVI2A, EVI2B, OMG, LOC108638255
19	20475000	20700000	223	0.199349	4.39919	TAOK1, ABHD15, TP53I13, GIT1, ANKRD13B, CORO6
19	24525000	24675000	258	0.106859	7.01574	ANKFY1, UBE2G1
19	26625000	26775000	194	0.207442	4.17023	BCL6B, LOC102180151, SLC16A11, LOC106503212, ASGR2, ASGR1, DLG4, ACADVL, DVL2, PHF23, GABARAP, CTDNEP1, ELP5
19	42975000	43125000	328	0.213362	4.00278	ARL4D, DHX8, ETV4
19	49275000	49425000	217	0.135663	6.20087	B3GNTL1, TBCD, ZNF750
19	51150000	51300000	227	0.20882	4.13125	RPTOR
19	52800000	52950000	535	0.181997	4.89009	CYTH1, DNAH17
19	54825000	54975000	234	0.115739	6.76451	SRP68, EVPL, CDK3, TEN1, LOC102170464, ACOX1, FBF1, MRPL38, TRIM65, LOC106503250, TRIM47
19	55275000	55500000	428	0.183232	4.85515	TMEM94, LOC102174336, GRB2, LOC102174597, SLC25A19, MIF4GD, MRPS7, GGA3, NUP85
20	2925000	3075000	316	0.205083	4.23697	RANBP17
20	6525000	6825000	792	0.196135	4.49011	FAM169A, LOC102170360, GFM2
20	14175000	14700000	932	0.158094	5.5663	ADAMTS6, CWC27, LOC106503310
20	18075000	18225000	424	0.184589	4.81675	SMIM15, NDUFAF2
20	27450000	27975000	1268	0.172976	5.14528	ISL1
20	37425000	37575000	287	0.211403	4.05819	SLC1A3
20	39000000	39150000	460	0.186577	4.76052	PRLR, AGXT2
20	39600000	39750000	837	0.208646	4.13617	C1QTNF3, AMACR
20	52500000	52650000	544	0.201747	4.33135	NA
20	67275000	67425000	751	0.190735	4.64287	NA
21	225000	375000	197	0.181298	4.90986	MKRN3
21	5325000	5475000	454	0.186676	4.7577	CERS3
21	31275000	31425000	195	0.185884	4.78012	SCAPER
21	46500000	46725000	261	0.0936433	7.38961	SLC25A21, LOC108638516
21	46875000	47100000	255	0.139122	6.10301	MIPOL1
22	8250000	8625000	1580	0.212821	4.01808	NA
22	22425000	22575000	447	0.21069	4.07836	NA
22	32475000	32625000	330	0.213356	4.00294	EOGT, FAM19A4
22	43125000	43350000	375	0.216574	3.9119	FLNB, SLMAP
22	43800000	44100000	747	0.199817	4.38596	APPL1, HESX1, IL17RD, ARHGEF3
22	44850000	45300000	855	0.148097	5.8491	ERC2
22	47100000	47325000	482	0.199117	4.40576	CACNA1D
22	48750000	48900000	240	0.206237	4.20433	TWF2, TLR9, ALAS1, POC1A
23	22275000	22425000	193	0.176554	5.04406	AIF1, PRRC2A, BAG6, APOM, C23H6orf47, GPANK1, CSNK2B, LY6G5B, LY6G5C, ABHD16A, LY6G6F, LOC102180547, LY6G6D, LY6G6C, C23H6orf25, DDAH2, CLIC1, MSH5, SAPCD1, VWA7, VARS
23	29550000	29775000	646	0.195996	4.49406	CLIC5
23	29925000	30300000	459	0.142492	6.00769	RUNX2, SUPT3H
23	30525000	30675000	260	0.18875	4.69905	SUPT3H
23	44175000	44325000	620	0.116446	6.74451	NA
23	46275000	46425000	973	0.211676	4.05047	NA
23	47700000	47850000	761	0.179683	4.95555	NA
24	5475000	5925000	1872	0.196708	4.47389	NA
24	6075000	6225000	654	0.188015	4.71984	NA
24	6375000	6600000	891	0.19823	4.43084	LOC108633770
24	8025000	8175000	496	0.188122	4.71681	NA
24	9150000	9300000	656	0.212394	4.03016	NA
24	10875000	11025000	838	0.212814	4.01827	CDH7
24	11175000	11325000	732	0.20459	4.25091	NA
24	11700000	11850000	424	0.204466	4.25444	NA
24	11850000	12075000	1076	0.209607	4.10898	NA
24	13650000	13800000	781	0.212311	4.03249	NA
24	14325000	14475000	487	0.205129	4.23567	NA
24	19275000	19425000	391	0.213298	4.00458	NA
24	35325000	35475000	320	0.173705	5.12465	LOC102170475, ROCK1, LOC102170746
24	42900000	43425000	564	0.148515	5.83729	GNAL, CHMP1B, MPPE1, IMPA2, CIDEA, TUBB6, AFG3L2, PRELID3A, SPIRE1, LOC102179338, CEP76, PSMG2
24	48750000	49200000	704	0.178818	4.98	CTIF, SMAD7, LOC106503539, DYM, LOC102190480
24	51450000	51600000	359	0.189678	4.67279	NA
24	51900000	55200000	9296	0.145241	5.92991	LOC108633777, LOC108633778, LOC108633779, LOC102173800, LOC108633813, MBD2, POLI, STARD6, C24H18orf54, LOC108633810, RAB27B, CCDC68, TCF4
25	150000	375000	191	0.18754	4.73327	LOC108633874, HBM, LOC102168680, LOC102168959, LOC102186172, LOC106503561, LUC7L, FAM234A, RGS11, ARHGDIG, PDIA2, AXIN1, MRPL28, TMEM8A, NME4, DECR2, RAB11FIP3
25	30450000	30750000	552	0.206694	4.1914	AUTS2, LOC102189728
25	37425000	37575000	946	0.210332	4.08849	LOC102191297, LOC102191011, LOC102168966
25	39900000	40125000	457	0.18421	4.82748	LOC106503599, PAPOLB, AP5Z1, FOXK1
25	41850000	42000000	368	0.164761	5.37768	MAD1L1
26	41100000	41550000	1616	0.167451	5.30159	LOC102188374, LOC102186454, LOC102188106, RNLS
27	9525000	9675000	667	0.202392	4.31311	ZMAT4
27	12225000	12750000	989	0.171346	5.1914	WHSC1L1, PLPP5, DDHD2, LOC108634068, BAG4, LSM1, STAR, ASH2L, EIF4EBP1, ADRB3, GOT1L1, RAB11FIP1, BRF2, ADGRA2, PROSC, ERLIN2, LOC102178328, ZNF703
27	44175000	44325000	549	0.212826	4.01794	NA
28	15225000	15450000	843	0.195554	4.50656	ADK
28	23625000	23850000	626	0.171514	5.18665	NA
28	24600000	24750000	419	0.206625	4.19337	NA
28	24900000	25875000	3179	0.183469	4.84843	LOC102177591, LOC102176196, REEP3
28	26175000	26325000	252	0.192235	4.60045	JMJD1C, NRBF2
28	26400000	26925000	1193	0.199281	4.4011	LOC102171031, LOC102175185, EGR2, ADO
28	27150000	27375000	597	0.211098	4.0668	RTKN2
28	27525000	28575000	2945	0.206672	4.19202	ARID5B, C28H10orf107, TMEM26
28	28875000	29025000	397	0.18987	4.66736	RHOBTB1, LOC102173261
29	17925000	18300000	1077	0.117545	6.71343	PAK1, LOC102183041
29	20025000	20175000	556	0.206042	4.20984	LOC102183213
29	31275000	31425000	322	0.208433	4.14221	FLI1
29	39525000	39750000	324	0.201072	4.35045	LOC102171498, APOOL, LOC102170951
29	42075000	42225000	290	0.0614409	8.30061	LOC102175191, HRASLS5, LOC102175469, LOC108634204, LOC108633235
29	46125000	46350000	655	0.171899	5.17576	B4GALNT4, LOC102176955, AP2A2, MUC6, LOC108633253, LOC108634246
30	0	3450000	2470	0.125561	6.48666	HMGN5, SH3BGRL, LOC102174820, BRWD3, LOC102169569, LOC102175103, LOC108634321, LOC108634282, FAM46D, LOC102175377, LOC102175659, LOC102175935, LOC102176207, TBX22, ITM2A, LOC108634318, ZCCHC5, LOC102177604, LPAR4, LOC102184234, LOC102177317, LOC102177040, GPR174, CYSLTR1, LOC108634283, LOC102178713, ATRX, LOC106503819, LOC102170127, LOC108634332, LOC108634280, MAGT1, ATP7A, LOC106503816, LOC10217…
30	4575000	7275000	1723	0.0949868	7.3516	ZNF711, POF1B, LOC102171225, CHM, LOC102172878, CYLC1, POU3F4, LOC106503817, LOC102180739, LOC108634285, RPS6KA6, HDX
30	9975000	10200000	192	0.145188	5.9314	FGF16, LOC108634345, LOC108634317
30	11550000	11850000	493	0.180716	4.92631	AWAT2, EDA
30	12675000	13350000	1431	0.145423	5.92477	OPHN1
30	14100000	14250000	37	0.205314	4.23044	NA
30	16875000	18600000	1365	0.147708	5.86011	LOC102173723, LOC102173452, LOC102171139, EDA2R
30	18825000	19050000	121	0.0980883	7.26386	LOC108634290, CHST7
30	32700000	32850000	375	0.163008	5.42728	FAM47C, LOC106503834, LOC102184237
30	35925000	36150000	593	0.188068	4.71834	NA
31	7350000	7575000	270	0.10564	7.05021	ATP11C, MCF2
31	16725000	17025000	227	0.180415	4.93483	XIAP, STAG2, LOC102171135
31	26775000	26925000	289	0.16186	5.45976	DOCK11, KLHL13

[truncated: 10 more sheets: NAC, NER, PAH, PFA, SAN, STG, TED, TOG, VAG, ZWZ]
