# Supplementary material for: Selection signatures in goats reveal copy number variants underlying breed-defining coat color phenotypes
Source: PLoS Genet. 2019 Dec 16;15(12):e1008536. doi: 10.1371/journal.pgen.1008536 (PMC6936872; doi:10.1371/journal.pgen.1008536)
Supplement: S4 Table — (XLSX) [file pgen.1008536.s009.xlsx]

## Sheet: ANG_BEZ_sig_FST
S4 Table. Selection signatures per breed pool. Overlapping windows of Pak Angora (ANG) were combined into selection signatures of FST scores. The ZFST scores of the first windows in each significant signature are displayed.
Chromosome	Start	End	-ZFST
2	32325000	32475000	-4.24889
2	57600000	57750000	-4.52498
3	7500000	7650000	-4.45988
3	44550000	44700000	-4.2722
3	102000000	102225000	-4.82367
4	117450000	117600000	-4.25228
6	0	150000	-4.70054
6	63450000	63675000	-4.16554
6	64200000	64350000	-4.01746
6	64725000	64950000	-4.09881
6	72675000	72825000	-4.83199
6	105225000	105450000	-5.05594
6	117150000	117300000	-4.20467
7	83025000	83250000	-4.05104
8	46200000	46350000	-4.10217
9	11925000	12075000	-4.16347
9	89700000	89850000	-4.10704
11	78075000	78375000	-4.19111
12	15900000	16200000	-6.59824
13	19200000	19650000	-5.10011
13	44400000	44625000	-4.53402
13	45000000	45300000	-4.24553
13	46350000	46500000	-4.01439
13	48975000	49275000	-4.07879
13	51750000	51900000	-4.32256
13	53475000	53625000	-4.40199
15	32250000	32400000	-4.2267
16	59025000	59250000	-4.69985
17	56250000	56475000	-4.27404
19	18900000	19125000	-5.35324
19	19200000	19350000	-4.25408
23	30450000	30600000	-4.01009
23	38250000	38400000	-4.19181
25	3750000	3900000	-4.12887
27	1200000	1425000	-4.17855
29	46200000	46425000	-5.66127

## Sheet: APZ_BEZ_sig_FST
S4 Table. Selection signatures per breed pool. Overlapping windows of Appenzell goat (APZ) were combined into selection signatures of FST scores. The ZFST scores of the first windows in each significant signature are displayed.
Chromosome	Start	End	-ZFST
1	37575000	37800000	-4.85635
1	46950000	47100000	-4.20487
1	71700000	71850000	-4.40611
2	32250000	32475000	-4.29863
2	57600000	57825000	-4.82081
3	43950000	44175000	-4.90259
3	44475000	44700000	-4.01978
3	48975000	50475000	-4.77436
4	103275000	103425000	-4.09751
5	100725000	100875000	-5.79187
5	107850000	108075000	-4.59377
6	8475000	8700000	-4.9158
6	75525000	75675000	-4.20023
6	92475000	92850000	-5.31326
7	12150000	12300000	-4.06344
7	24075000	24300000	-4.48965
7	36150000	36300000	-4.02181
7	43950000	44175000	-4.51733
7	44850000	45075000	-4.76424
7	45825000	45975000	-4.15436
8	71475000	71700000	-4.42674
10	85425000	85650000	-5.22343
11	31650000	31875000	-4.12183
11	72075000	72225000	-4.88989
11	78300000	78525000	-4.106
11	102750000	102900000	-4.15185
13	57450000	57675000	-4.4513
13	57975000	58125000	-4.23384
13	62025000	62250000	-4.20545
16	47925000	48075000	-4.88446
16	74700000	74850000	-4.20286
17	60300000	60450000	-4.69613
18	47775000	47925000	-4.14146
19	18975000	19125000	-4.44351
20	1350000	1500000	-4.35591
22	15075000	15225000	-4.05187
22	20625000	20775000	-4.32503
22	22725000	22875000	-4.34446
22	44925000	45075000	-4.10796
24	59175000	59400000	-4.00387
24	61950000	62175000	-4.23636
27	1050000	1425000	-4.69886
29	43575000	43800000	-4.35681
29	46200000	46350000	-4.3649
31	5625000	5850000	-4.2731

## Sheet: BAR_BEZ_sig_FST
S4 Table. Selection signatures per breed pool. Overlapping windows of Barbari (BAR) were combined into selection signatures of FST scores. The ZFST scores of the first windows in each significant signature are displayed.
Chromosome	Start	End	-ZFST
2	32325000	32475000	-4.06092
2	57600000	57750000	-4.18098
3	24825000	24975000	-4.67312
3	44550000	44700000	-4.36886
3	101925000	102225000	-4.43338
5	98925000	99075000	-4.56242
6	0	150000	-4.3849
6	71175000	71400000	-4.39511
6	72675000	72900000	-4.89266
6	73725000	73875000	-4.03451
8	49575000	49725000	-4.33358
11	14700000	14850000	-4.57303
11	67950000	68175000	-4.0863
11	101775000	101925000	-4.23656
12	13800000	13950000	-7.38477
12	15975000	16200000	-4.02157
13	19200000	19425000	-4.95678
13	46575000	46800000	-4.1431
16	78975000	79200000	-4.91028
17	56700000	56925000	-4.50387
19	18900000	19125000	-4.64269
22	51600000	51825000	-5.772
23	30450000	30600000	-4.20648
26	48525000	48675000	-4.19744
27	1200000	1425000	-4.17858
27	37050000	37200000	-4.18766
29	46200000	46425000	-5.75644
30	56700000	57150000	-4.5573

## Sheet: BEE_BEZ_sig_FST
S4 Table. Selection signatures per breed pool. Overlapping windows of Beetal (BEE) were combined into selection signatures of FST scores. The ZFST scores of the first windows in each significant signature are displayed.
Chromosome	Start	End	-ZFST
1	154425000	154575000	-4.194
2	32325000	32475000	-4.11491
2	42675000	42900000	-4.13
2	57600000	57750000	-4.21384
3	23550000	23700000	-4.3752
3	24750000	24975000	-4.18554
3	44550000	44700000	-4.51912
3	101925000	102225000	-4.22526
4	117450000	117600000	-5.23431
6	0	150000	-4.48882
6	72675000	72900000	-5.29718
8	105975000	106125000	-4.12491
11	68025000	68175000	-4.63904
12	13800000	13950000	-7.11969
12	15900000	16200000	-5.54783
13	19200000	19650000	-4.55631
13	53325000	53475000	-4.25582
15	32250000	32400000	-4.25406
16	32250000	32400000	-4.12953
16	59025000	59250000	-5.01588
16	78975000	79200000	-5.85608
19	18900000	19125000	-5.1696
22	51600000	51825000	-4.20671
23	30450000	30675000	-4.3468
26	48450000	48675000	-4.31404
27	1200000	1425000	-4.40353
27	37050000	37275000	-4.56572
29	46125000	46425000	-4.31778
30	3525000	3975000	-4.72709
30	22425000	22575000	-4.07451
30	56700000	57150000	-4.46292
31	47775000	47925000	-4.06229

## Sheet: BST_BEZ_sig_FST
S4 Table. Selection signatures per breed pool. Overlapping windows of Grisons Striped goat (BST) were combined into selection signatures of FST scores. The ZFST scores of the first windows in each significant signature are displayed.
Chromosome	Start	End	-ZFST
1	137475000	137625000	-4.12899
2	32250000	32475000	-5.00257
2	57600000	57750000	-4.08936
6	87900000	88050000	-4.01756
6	92475000	92700000	-4.32606
7	83100000	83250000	-4.14576
8	49875000	50025000	-4.18058
8	63675000	63825000	-4.61526
8	71475000	71700000	-4.08213
12	13800000	13950000	-4.7474
12	15900000	16200000	-4.03354
13	62475000	62700000	-4.2888
13	63075000	63225000	-4.38099
15	81150000	81300000	-4.008
16	74700000	74850000	-4.51712
20	1350000	1500000	-4.15346
22	44925000	45075000	-4.04959
29	45900000	46050000	-4.22774
29	46125000	46425000	-5.47709

## Sheet: BUR_BEZ_sig_FST
S4 Table. Selection signatures per breed pool. Overlapping windows of Boer goat (BUR) were combined into selection signatures of FST scores. The ZFST scores of the first windows in each significant signature are displayed.
Chromosome	Start	End	-ZFST
1	11925000	12075000	-4.02419
1	55125000	55275000	-4.08062
2	57600000	57750000	-4.64985
2	58275000	58425000	-4.25045
3	44550000	44700000	-4.66998
3	77850000	78075000	-4.249
3	102000000	102150000	-4.16186
3	102150000	102300000	-4.12183
4	975000	1125000	-4.01383
5	98925000	99075000	-5.93632
5	100725000	100875000	-4.98014
6	8400000	8625000	-4.06073
6	35925000	36150000	-4.1014
6	57225000	57375000	-4.11453
6	70125000	70275000	-4.18526
6	71100000	71400000	-4.35456
6	72675000	72900000	-5.21867
6	80400000	80625000	-4.30659
6	100500000	100650000	-4.00619
6	108225000	108375000	-4.26666
7	40950000	41100000	-4.02786
7	44625000	44775000	-4.33823
7	44850000	45000000	-4.10145
7	49425000	49650000	-4.26554
7	51225000	51375000	-4.24429
7	78150000	78300000	-4.28747
7	80100000	80250000	-4.16275
7	83175000	83325000	-4.49916
7	98700000	99000000	-4.54048
7	99300000	99450000	-4.47299
8	43200000	43350000	-4.02521
8	44025000	44175000	-4.92957
8	49800000	49950000	-4.24306
8	58800000	58950000	-4.10068
8	59850000	60000000	-4.27283
8	63675000	63900000	-5.36885
8	65100000	65250000	-4.20342
8	71625000	71775000	-4.01152
8	82275000	82500000	-4.83861
8	82650000	82875000	-4.12046
8	98475000	98625000	-4.1166
8	110175000	110400000	-4.96583
9	5475000	5625000	-4.46521
9	58125000	58350000	-4.95647
10	77700000	77850000	-4.04855
11	14700000	14850000	-5.07326
11	47400000	47550000	-4.56418
11	80100000	80325000	-4.32369
11	83100000	83250000	-4.03746
11	86025000	86400000	-4.5619
12	13800000	13950000	-6.52356
12	15900000	16200000	-4.0372
12	54150000	54300000	-4.23757
12	57075000	57225000	-4.09859
13	14100000	14250000	-4.75811
13	14475000	14700000	-5.45273
13	17100000	17250000	-4.24011
13	19200000	19650000	-4.05538
13	23175000	23325000	-4.27705
13	23625000	24150000	-5.12034
13	24525000	25950000	-4.57338
13	32775000	33075000	-4.03628
13	35400000	36750000	-4.28195
13	37500000	37725000	-4.14465
13	46575000	46800000	-4.37778
13	48300000	48450000	-4.24755
13	62475000	62700000	-4.2657
13	82575000	83025000	-5.25276
14	26700000	26850000	-4.29534
15	32250000	32400000	-4.07157
15	71850000	72000000	-4.43163
15	77850000	78000000	-4.75697
15	78750000	78975000	-4.52447
16	44475000	44625000	-4.07966
16	74625000	74850000	-4.25369
17	13200000	13725000	-4.58212
17	37950000	38100000	-4.80748
17	68850000	69075000	-4.74842
17	69375000	69600000	-4.57852
17	70350000	70950000	-4.55465
18	11925000	12075000	-4.67197
18	12375000	12525000	-4.63291
18	12675000	12900000	-4.7538
18	13575000	13725000	-4.16331
18	26775000	27000000	-4.73371
21	31575000	31800000	-4.10028
22	20625000	20775000	-4.22739
22	24225000	24375000	-4.61973
22	25050000	25275000	-4.09043
22	37350000	37500000	-4.72837
22	40275000	40425000	-4.06307
23	30450000	30600000	-4.85718
23	36750000	36900000	-4.18783
24	4575000	4875000	-4.62781
24	5925000	6075000	-4.70308
24	8325000	8700000	-4.67345
24	58875000	59100000	-4.26711
24	61725000	61875000	-4.37918
26	225000	375000	-4.71016
26	27075000	27375000	-4.27581
27	1200000	1425000	-4.18076
27	37050000	37200000	-4.48488
27	39750000	40275000	-4.25908
29	43125000	43275000	-4.46111
29	46125000	46425000	-4.99191
29	46575000	46725000	-4.06343
30	7200000	7425000	-4.05128
31	47625000	47775000	-4.19341

## Sheet: CAG_BEZ_sig_FST
S4 Table. Selection signatures per breed pool. Overlapping windows of Capra Grigia (CAG) were combined into selection signatures of FST scores. The ZFST scores of the first windows in each significant signature are displayed.
Chromosome	Start	End	-ZFST
1	37575000	37725000	-4.22844
3	44550000	44700000	-4.00626
6	57675000	57900000	-4.42534
10	28800000	28950000	-4.24741
11	78150000	78300000	-4.48117
13	62475000	62700000	-4.22032
13	78675000	78825000	-4.44598
15	81150000	81300000	-4.06757
20	1275000	1425000	-4.13482
29	46125000	46425000	-4.87497

## Sheet: DDP_BEZ_sig_FST
S4 Table. Selection signatures per breed pool. Overlapping windows of Dera Din Panah (DDP) were combined into selection signatures of FST scores. The ZFST scores of the first windows in each significant signature are displayed.
Chromosome	Start	End	-ZFST
2	57600000	57750000	-4.33299
3	24825000	24975000	-4.66326
3	44550000	44700000	-4.26771
3	96525000	96675000	-4.68882
3	102000000	102225000	-4.72082
4	225000	375000	-4.11714
6	37125000	37275000	-4.36963
6	72675000	72900000	-4.8102
6	89700000	89925000	-4.4478
7	83100000	83250000	-4.15406
9	84600000	84750000	-4.42512
11	67950000	68175000	-4.26613
11	72075000	72225000	-4.37805
12	13800000	13950000	-5.99071
12	33675000	33825000	-4.61912
12	84900000	85050000	-4.10267
13	19200000	19500000	-5.26721
13	46575000	46800000	-4.03775
16	59025000	59250000	-5.11333
16	78975000	79200000	-6.0914
17	56775000	56925000	-4.07058
17	67500000	67650000	-4.00404
19	18900000	19125000	-4.32315
20	1275000	1425000	-4.00448
20	13875000	14175000	-4.60625
20	14250000	14475000	-4.43199
24	34725000	34875000	-4.05033
24	59250000	59400000	-4.08152
26	48450000	48675000	-4.17983
27	1200000	1425000	-4.18201
27	37050000	37200000	-4.49878
29	46125000	46425000	-4.78595
30	3525000	3975000	-4.73239
30	56700000	56850000	-4.32654

## Sheet: GFG_BEZ_sig_FST
S4 Table. Selection signatures per breed pool. Overlapping windows of Chamois Colored goat (GFG) were combined into selection signatures of FST scores. The ZFST scores of the first windows in each significant signature are displayed.
	Start	End	-ZFST
1	42450000	46575000	-4.07406
2	32325000	32475000	-4.455
3	21075000	21300000	-4.38122
6	57600000	57825000	-4.18801
6	77775000	77925000	-4.25861
7	525000	675000	-4.15063
7	83100000	83250000	-4.01811
8	45825000	46050000	-4.63928
8	71475000	71700000	-4.16591
10	85425000	85575000	-4.03224
12	13800000	13950000	-7.59941
13	62025000	62175000	-4.01712
15	81150000	81375000	-4.52577
18	47775000	48000000	-4.10816
19	18975000	19125000	-4.03065
20	1275000	1575000	-5.78902
22	44925000	45075000	-4.50142
26	14175000	14325000	-4.00719
29	45900000	46050000	-4.36121

## Sheet: KAM_BEZ_sig_FST
S4 Table. Selection signatures per breed pool. Overlapping windows of Kamori (KAM) were combined into selection signatures of FST scores. The ZFST scores of the first windows in each significant signature are displayed.
Chromosome	Start	End	-ZFST
1	11700000	11850000	-4.08693
1	37500000	37950000	-4.9099
1	38700000	38925000	-4.28155
1	45900000	46050000	-4.07858
1	46950000	47100000	-4.36752
1	50850000	51075000	-4.30127
1	54375000	54525000	-4.21931
1	54975000	55350000	-4.38444
1	55950000	56175000	-4.85963
1	71850000	72000000	-4.66463
1	86625000	86775000	-4.38344
1	154425000	154575000	-4.11093
2	32325000	32475000	-4.08921
2	36975000	37125000	-4.02683
2	37425000	37725000	-4.40502
2	37950000	38175000	-4.1011
2	38325000	38475000	-5.06439
2	38700000	39225000	-5.97647
2	39375000	39600000	-4.82072
2	42225000	42450000	-4.20414
2	42675000	43125000	-4.75935
2	43200000	43350000	-4.04227
2	43575000	43875000	-4.23572
2	46125000	46350000	-4.34506
2	57600000	57825000	-4.79946
2	58275000	58500000	-4.31078
3	18375000	18525000	-4.36433
3	24750000	24975000	-4.09216
3	44475000	44700000	-4.6382
3	50325000	50475000	-4.22462
3	76125000	76275000	-4.09068
3	96525000	96675000	-5.04364
3	101925000	102225000	-4.95197
3	117525000	117675000	-4.04949
4	95400000	95625000	-4.46889
4	99975000	100200000	-4.24372
4	103200000	103425000	-4.1088
4	117450000	117600000	-5.28995
5	10200000	10350000	-4.7271
5	11775000	11925000	-4.10611
5	12675000	12825000	-4.0989
5	18300000	18525000	-4.10275
5	23100000	23475000	-5.69931
5	25125000	25350000	-4.02349
5	25575000	25725000	-4.29153
5	26850000	27000000	-4.18234
5	98925000	99075000	-5.44837
5	100725000	100875000	-4.06979
6	0	150000	-4.52511
6	49275000	49500000	-4.0083
6	55500000	55725000	-4.015
6	72675000	72900000	-4.96057
6	77850000	78000000	-4.00479
6	80400000	80625000	-4.35136
6	88950000	89175000	-4.59142
6	89700000	89925000	-5.95642
6	90150000	90300000	-4.05091
6	92475000	92625000	-4.16543
6	94425000	94575000	-4.05254
6	96750000	96975000	-4.66745
6	98700000	98925000	-4.58022
6	105225000	105450000	-4.70103
6	112125000	112275000	-4.07285
7	42225000	42375000	-4.04292
7	42750000	42900000	-4.00065
7	49950000	50100000	-4.01429
7	83100000	83250000	-4.65307
8	3000000	3225000	-4.14568
8	9375000	9675000	-4.50156
8	21300000	21450000	-4.68753
8	40425000	40800000	-4.41592
8	41775000	42000000	-5.02696
8	43125000	43650000	-4.37158
8	43950000	44250000	-4.48922
8	44400000	44625000	-4.2982
8	45000000	45525000	-4.2312
8	45750000	46050000	-4.23883
8	46125000	46350000	-5.01384
8	49275000	49425000	-4.06396
8	49575000	50025000	-5.76185
8	53925000	54075000	-4.16967
8	56925000	57075000	-4.88504
8	58350000	58575000	-4.30849
8	59850000	60000000	-4.15681
8	60150000	60375000	-4.00792
8	62850000	63300000	-4.09853
8	66075000	66225000	-4.13512
8	82650000	82875000	-4.2391
8	85575000	85725000	-4.14352
8	91575000	91725000	-4.44892
8	105825000	106125000	-4.22168
9	150000	375000	-4.09652
9	975000	1125000	-4.10593
9	1350000	1500000	-4.08041
9	11925000	12075000	-5.14842
9	17025000	17175000	-4.32941
9	18000000	18450000	-4.48191
9	26250000	26475000	-4.54968
9	76350000	76500000	-4.14643
9	84600000	84750000	-4.18441
9	86100000	87900000	-4.33883
9	88125000	88425000	-4.03733
9	89025000	89250000	-4.63379
10	28800000	28950000	-4.29194
10	77700000	77850000	-4.0475
11	22425000	22650000	-4.63085
11	56025000	56175000	-4.08459
11	68025000	68175000	-5.07752
11	90525000	90750000	-4.38874
11	101775000	101925000	-5.30846
12	13800000	13950000	-7.28672
12	15900000	16200000	-6.15449
12	28575000	28800000	-4.44187
12	33675000	33825000	-4.74859
12	42225000	42375000	-4.61167
12	42825000	43050000	-4.08608
12	43950000	44775000	-5.13459
12	54075000	54300000	-4.85557
12	57075000	57225000	-4.22208
12	61575000	61725000	-4.08585
12	84900000	85050000	-4.43737
13	19200000	19425000	-4.74981
13	24600000	24900000	-4.24048
13	31800000	31950000	-4.01264
13	46575000	46800000	-4.45266
13	54525000	54750000	-4.48049
13	58200000	58575000	-4.40839
13	59175000	59400000	-4.75269
13	60525000	60750000	-4.59889
13	62250000	62400000	-4.23164
13	62475000	62625000	-4.13568
13	62850000	63225000	-4.2074
13	63825000	63975000	-5.24325
13	65475000	65700000	-4.03423
13	73500000	73650000	-4.20311
13	77700000	77850000	-4.08147
13	78600000	78825000	-4.13255
13	79800000	79950000	-4.1328
13	81900000	82200000	-4.14611
15	76500000	76650000	-4.28981
15	76950000	77175000	-4.11673
16	32325000	32550000	-4.13562
16	52725000	52875000	-4.25528
16	59025000	59175000	-4.69181
16	78825000	79350000	-4.38759
17	44175000	44325000	-4.69804
17	56700000	56925000	-4.93706
17	69000000	69225000	-4.1986
18	26775000	27000000	-4.10341
18	33525000	33750000	-4.53648
18	46350000	46500000	-4.33199
19	18900000	19125000	-5.78404
19	55050000	55200000	-4.28142
20	1200000	1575000	-4.5801
20	13875000	14475000	-4.76971
20	27750000	27975000	-4.50533
20	29700000	29850000	-4.01904
20	31650000	31875000	-4.14302
20	34725000	34875000	-4.06677
20	67200000	67350000	-4.64747
21	13650000	13800000	-4.55372
21	17025000	17175000	-4.22823
21	32025000	32175000	-4.61023
21	34200000	34425000	-4.33647
22	8700000	8850000	-4.49412
22	43875000	44025000	-4.49461
22	44850000	45300000	-4.68997
22	51600000	51825000	-4.78298
22	53025000	53250000	-4.39415
23	30525000	30675000	-4.46699
23	33225000	33375000	-4.01872
23	38325000	38475000	-4.04548
23	44550000	44775000	-4.32935
24	6375000	6600000	-4.70373
24	52725000	52950000	-4.07649
24	53400000	53700000	-4.37539
24	59025000	59175000	-4.03958
24	59550000	59850000	-4.08864
25	37350000	37575000	-5.15673
26	225000	375000	-4.37012
26	22050000	22200000	-4.91851
26	41025000	41175000	-4.23744
26	48450000	48675000	-4.80564
27	1050000	1425000	-4.15783
27	36975000	37200000	-4.60004
29	17925000	18375000	-4.9515
29	46125000	46425000	-5.17493
30	1275000	1800000	-4.46245
30	2175000	2400000	-4.09207
30	2700000	2850000	-4.00947
30	6300000	6900000	-4.28265
30	17475000	17850000	-4.07722
30	56700000	57150000	-5.00763

[truncated: 10 more sheets: NAC_BEZ_sig_FST, NER_BEZ_sig_FST, PAH_BEZ_sig_FST, PFA_BEZ_sig_FST, SAN_BEZ_sig_FST, STG_BEZ_sig_FST, TED_BEZ_sig_FST, TOG_BEZ_sig_FST, VAG_BEZ_sig_FST, ZWZ_BEZ_sig_FST]
