# Supplementary material for: Selection signatures in goats reveal copy number variants underlying breed-defining coat color phenotypes
Source: PLoS Genet. 2019 Dec 16;15(12):e1008536. doi: 10.1371/journal.pgen.1008536 (PMC6936872; doi:10.1371/journal.pgen.1008536)
Supplement: S5 Table — (XLSX) [file pgen.1008536.s010.xlsx]

## Sheet: CNV alleles
S5 Table. Details of CNV alleles. Positions refer to the ARS1 goat genome reference assembly.
Allele	Chromosome	First Position	Last Position	Copy number	Additional structural variants
KITANG	6	70859258	70959918	3 copies
KITBAR	6	70859258	70959918	2 copies	70'911'301-70'927'581: deleted; 89'210'545-89'233'246: 3 copies of which 2 are inserted at 70'911'302
AWt	13	63226824	63381501	3 copies
Asm	13	63129198	63142631	8 copies
Ab	13	63158171	63203851	5 copies
Apc	13	63130175	63245658	3 copies	63'158'171-63'203'851: 4 copies (corresponds to the CNV in the Ab allele)

## Sheet: Copy numbers individual goats
S5 Table. Details of CNV alleles and copy numbers in individually sequenced goats. Copy numbers were calculated by dividing the region-specific by the genome-wide average coverage. The borders of every interval for the coverage calculation are indicated (ARS1 assembly, chromosome 13). Elevated copy numbers concordant with a breed-specific ASIP allele are highlighted in dark green (homozygous stat…
Samples	Breed	Genome-wide coverage	Region-specific coverage														Copy number														Pool-seq	Deduced ASIP genotype
			63129198	63130174	63130175	63142631	63142632	63158170	63158171	63203851	63203852	63226823	63226824	63245658	63245659	63381501	63129198	63130174	63130175	63142631	63142632	63158170	63158171	63203851	63203852	63226823	63226824	63245658	63245659	63381501
			Asm		Asm + Apc		Apc		Ab + Apc		Apc		Apc + AWt		AWt		Asm		Asm + Apc		Apc		Ab + Apc		Apc		Apc + AWt		AWt
APZ001	Appenzell goat	19.84	20.4616		21.015		21.1941		20.9069		21.5332		64.5846		63.5158		1.03133		1.05922		1.06825		1.05378		1.08534		3.25527		3.2014		no	AWt/AWt
APZ002	Appenzell goat	9.94	11.6561		11.1798		10.6771		10.6242		10.9727		38.1876		38.3404		1.17264		1.12473		1.07415		1.06883		1.10389		3.84181		3.85719		no	AWt/AWt
APZ003	Appenzell goat	8.94	9.39509		9.33828		9.33857		9.18491		9.66921		28.6338		27.9363		1.0509		1.04455		1.04458		1.0274		1.08157		3.20288		3.12487		no	AWt/AWt
APZ004	Appenzell goat	11.81	10.0266		11.5038		11.5189		11.5431		11.1487		35.6016		36.4126		0.848993		0.974074		0.97535		0.9774		0.944005		3.01453		3.0832		no	AWt/AWt
APZ005	Appenzell goat	9.85	9.99284		9.33371		9.73312		9.81025		10.0055		28.8728		30.1315		1.0145		0.947585		0.988134		0.995964		1.01579		2.93125		3.05903		no	AWt/AWt
APZ015	Appenzell goat	8.52	8.44933		8.43229		8.6353		8.48992		8.8304		22.2623		22.5021		0.991706		0.989705		1.01353		0.996469		1.03643		2.61295		2.6411		no	AWt/AWt
APZ017	Appenzell goat	7.84	7.80143		7.61026		8.09512		7.51582		8.15332		23.3118		24.7633		0.995081		0.970696		1.03254		0.95865		1.03996		2.97344		3.15859		no	AWt/AWt
APZ048	Appenzell goat	10.24	10.915		10.9951		9.81685		10.7557		12.1935		33.4759		33.1556		1.06592		1.07374		0.958677		1.05036		1.19077		3.26913		3.23785		no	AWt/AWt
APZ061	Appenzell goat	18.65	19.5507		19.3131		19.2677		18.661		20.4468		48.375		47.4492		1.04829		1.03555		1.03312		1.00059		1.09634		2.59384		2.54419		no	AWt/AWt
APZ062	Appenzell goat	9.56	10.4483		9.31838		10.7996		9.73602		9.45277		29.5368		29.7851		1.09292		0.974725		1.12967		1.01841		0.988783		3.08963		3.11559		no	AWt/AWt
APZ070	Appenzell goat	10.61	9.46878		10.1783		10.7553		10.5575		11.0641		33.9264		32.9434		0.892439		0.959311		1.0137		0.995047		1.0428		3.19758		3.10494		no	AWt/AWt
APZ071	Appenzell goat	13.62	60.4667		61.3807		13.7399		13.5814		13.5592		27.3179		27.6159		4.43955		4.50666		1.00881		0.997168		0.995536		2.00572		2.0276		no	AWt/Asm
APZ072	Appenzell goat	22.93	22.259		24.351		23.562		22.8884		23.1992		71.2077		69.2441		0.970735		1.06197		1.02756		0.998184		1.01174		3.10544		3.0198		yes	AWt/AWt
APZ073	Appenzell goat	22.78	29.8936		24.0332		23.5951		23.0658		23.5483		59.341		58.7894		1.31227		1.05501		1.03578		1.01255		1.03373		2.60496		2.58075		yes	AWt/AWt
APZ074	Appenzell goat	24.61	25.7615		24.5434		25.0573		23.9252		25.8075		74.4202		74.234		1.04679		0.997293		1.01818		0.972173		1.04866		3.02398		3.01642		yes	AWt/AWt
APZ075	Appenzell goat	21.24	21.5077		23.6135		22.1387		21.5689		21.8104		66.5325		64.8614		1.0126		1.11175		1.04231		1.01549		1.02686		3.13241		3.05374		yes	AWt/AWt
APZ076	Appenzell goat	25.97	26.6418		25.5138		26.5388		25.1804		27.5681		78.7051		80.6595		1.02587		0.982432		1.0219		0.969594		1.06154		3.03062		3.10587		yes	AWt/AWt
APZ077	Appenzell goat	30.8	31.8495		31.5647		30.3955		31.1763		31.5874		95.3578		94.6684		1.03408		1.02483		0.986865		1.01222		1.02556		3.09603		3.07365		yes	AWt/AWt
APZ078	Appenzell goat	26.64	31.2497		28.1048		26.7221		26.6879		27.2415		81.2184		80.4208		1.17304		1.05498		1.00308		1.0018		1.02258		3.04874		3.0188		yes	AWt/AWt
APZ079	Appenzell goat	21.73	92.0041		98.9688		23.2009		22.2911		22.5611		44.5901		44.2081		4.23397		4.55448		1.06769		1.02582		1.03825		2.05201		2.03443		yes	AWt/Asm
APZ080	Appenzell goat	14.33	15.4647		14.956		14.3363		14.1642		16.817		44.0093		43.2689		1.07918		1.04369		1.00044		0.988427		1.17355		3.07113		3.01946		yes	AWt/AWt
APZ081	Appenzell goat	27.99	27.4473		28.9335		28.5599		27.9804		29.1236		73.1607		72.5397		0.98061		1.03371		1.02036		0.999658		1.0405		2.61382		2.59163		yes	AWt/AWt
APZ082	Appenzell goat	14.16	15.6837		14.5462		15.0367		14.7391		13.8146		42.902		43.3941		1.10761		1.02727		1.06192		1.0409		0.975604		3.02981		3.06455		yes	AWt/AWt
APZ083	Appenzell goat	19.85	20.7595		21.9916		20.3295		19.7847		21.2482		72.5474		70.9191		1.04582		1.10789		1.02416		0.996713		1.07044		3.65478		3.57275		yes	AWt/AWt
BST008	Grisons Striped goat	19.34	158.082		163.632		21.0708		20.6237		20.1342		21.0322		20.069		8.17383		8.4608		1.08949		1.06637		1.04107		1.0875		1.0377		yes	Asm/Asm
BST009	Grisons Striped goat	20.39	146.77		161.001		20.4389		20.6575		19.9705		21.1783		21.4606		7.19812		7.89607		1.0024		1.01312		0.979425		1.03866		1.0525		yes	Asm/Asm
BST010	Grisons Striped goat	17.28	134.189		146.495		18.2929		18.9175		18.5177		17.0023		18.2154		7.76559		8.4777		1.05862		1.09476		1.07162		0.983932		1.05413		no	Asm/Asm
BST021	Grisons Striped goat	33.15	287.788		298.374		34.5806		34.3675		34.5169		35.2927		34.5727		8.68139		9.00073		1.04316		1.03673		1.04123		1.06464		1.04292		yes	Asm/Asm
BST025	Grisons Striped goat	23.04	94.8915		105.184		23.7003		23.4431		24.2448		23.6166		24.1497		4.11855		4.56528		1.02866		1.0175		1.05229		1.02503		1.04816		yes	Asm/-
BST027	Grisons Striped goat	23.89	200.76		193.764		24.636		24.8925		25.1169		25.4794		25.1187		8.40354		8.11069		1.03123		1.04196		1.05136		1.06653		1.05143		yes	Asm/Asm
BST031	Grisons Striped goat	32.37	235.806		249.871		31.713		31.9247		32.4901		32.5834		33.3054		7.28469		7.71922		0.979705		0.986243		1.00371		1.00659		1.0289		yes	Asm/Asm
BST034	Grisons Striped goat	22.69	166.882		168.73		21.6183		21.6723		22.4781		23.1527		24.0642		7.35488		7.43631		0.952766		0.955148		0.990663		1.02039		1.06057		yes	Asm/Asm
BST035	Grisons Striped goat	29.48	233.898		246.217		31.285		31.1059		30.4985		31.5966		30.6253		7.93411		8.352		1.06123		1.05515		1.03455		1.0718		1.03885		yes	Asm/Asm
BST037	Grisons Striped goat	15.14	149.241		149.659		16.2395		16.746		16.8518		16.1308		15.3529		9.85737		9.88501		1.07262		1.10608		1.11306		1.06544		1.01406		no	Asm/Asm
BST062	Grisons Striped goat	20.46	93.0962		92.2767		21.3426		20.7081		20.4797		21.5249		21.4201		4.55016		4.5101		1.04314		1.01213		1.00096		1.05205		1.04692		yes	Asm/-
BST077	Grisons Striped goat	23.43	184.718		192.169		24.4644		24.5129		24.3553		23.5107		25.0376		7.8838		8.20185		1.04415		1.04622		1.03949		1.00345		1.06861		no	Asm/Asm
BST088	Grisons Striped goat	12.8	111.906		105.554		13.1501		13.3049		13.8231		12.4751		13.4004		8.74264		8.24642		1.02735		1.03945		1.07993		0.974615		1.0469		no	Asm/Asm
BST093	Grisons Striped goat	11.04	74.2313		88.566		10.9751		11.4994		10.9869		11.5552		11.7277		6.72385		8.02229		0.994121		1.04161		0.995194		1.04667		1.06229		no	Asm/Asm
BST097	Grisons Striped goat	15.52	113.743		120.632		16.5559		15.9341		16.1195		16.4032		16.2066		7.32881		7.7727		1.06675		1.02668		1.03863		1.05691		1.04424		no	Asm/Asm
BST098	Grisons Striped goat	8.28	74.5896		64.8181		7.95778		9.13266		9.02024		9.15197		8.63526		9.0084		7.82827		0.961085		1.10298		1.0894		1.10531		1.04291		no	Asm/Asm
BST106	Grisons Striped goat	25.55	217.931		231.496		26.5928		27.5438		26.6302		27.0049		26.6181		8.52961		9.06052		1.04082		1.07803		1.04228		1.05694		1.0418		yes	Asm/Asm
BST114	Grisons Striped goat	10.5	78.1238		83.233		11.2252		10.7536		10.752		10.0372		10.9688		7.44037		7.92695		1.06906		1.02415		1.024		0.955928		1.04465		no	Asm/Asm
BST118	Grisons Striped goat	9.5	71.304		74.3689		9.70867		9.58926		9.85604		9.84079		9.67416		7.50568		7.82831		1.02197		1.0094		1.03748		1.03587		1.01833		no	Asm/Asm
BST120	Grisons Striped goat	24.48	194.748		195.804		25.834		25.7613		25.2593		25.7838		25.2663		7.9554		7.99854		1.05531		1.05234		1.03183		1.05326		1.03212		yes	Asm/Asm
BST126	Grisons Striped goat	31.87	252.452		259.479		32.8406		32.0667		33.4053		30.7152		32.3653		7.92132		8.14178		1.03045		1.00617		1.04817		0.963766		1.01554		yes	Asm/Asm
BST131	Grisons Striped goat	19.84	155.426		167.772		20.7549		22.3561		22.0885		21.4636		21.4121		7.83396		8.45628		1.04611		1.12682		1.11333		1.08184		1.07924		no	Asm/Asm
BST149	Grisons Striped goat	10.65	88.3808		85.1565		11.4065		10.2717		10.3977		11.2043		10.8056		8.29866		7.99591		1.07104		0.96448		0.97631		1.05205		1.01461		no	Asm/Asm
BST150	Grisons Striped goat	11.08	82.3859		91.9963		11.3		11.3991		11.1192		10.6765		11.1567		7.43555		8.30292		1.01985		1.0288		1.00354		0.963586		1.00692		no	Asm/Asm
PFA021	Peacock goat	14.58	15.6704		42.0014		43.6825		58.4711		42.55		43.8076		14.8233		1.07479		2.88076		2.99605		4.01036		2.91838		3.00464		1.01669		no	Apc/Apc
PFA024	Peacock goat	12.44	15.8117		26.2103		24.6861		31.1009		24.2534		24.4088		12.2676		1.27103		2.10694		1.98441		2.50008		1.94963		1.96212		0.98614		no	Apc/-
PFA026	Peacock goat	13.75	17.131		43.0732		43.1911		54.2702		41.3656		41.3532		14.0805		1.24589		3.1326		3.14117		3.94692		3.00841		3.00751		1.02403		no	Apc/Apc
PFA029	Peacock goat	12.03	15.7001		38.1315		36.5931		47.9617		35.4462		37.4846		12.3577		1.30508		3.1697		3.04182		3.98684		2.94649		3.11592		1.02724		no	Apc/Apc
PFA033	Peacock goat	18.44	19.9468		37.0139		35.5601		45.3994		36.5363		36.7566		18.4151		1.08171		2.00726		1.92842		2.46201		1.98136		1.99331		0.99865		no	Apc/-
PFA035	Peacock goat	19.28	23.6858		62.1174		59.6866		78.6782		60.5258		60.4354		19.6917		1.22852		3.22185		3.09578		4.08082		3.1393		3.13461		1.02135		no	Apc/Apc
PFA036	Peacock goat	11.46	13.9365		35.5667		35.3841		47.3806		36.0737		36.5671		12.1765		1.2161		3.10356		3.08762		4.13443		3.14779		3.19085		1.06252		no	Apc/Apc
PFA045	Peacock goat	26.17	30.0983		80.3357		76.3052		103.476		80.9367		79.1097		26.2715		1.15011		3.06976		2.91575		3.95401		3.09273		3.02292		1.00388		yes	Apc/Apc
PFA046	Peacock goat	11.48	17.2856		32.2104		34.7394		46.6699		34.8998		35.491		11.9108		1.50571		2.80578		3.02608		4.06532		3.04006		3.09155		1.03752		yes	Apc/Apc
PFA047	Peacock goat	29.46	34.1044		90.1866		91.735		118.134		88.8919		90.4759		30.3502		1.15765		3.06133		3.11388		4.00998		3.01738		3.07114		1.03022		yes	Apc/Apc
PFA048	Peacock goat	10.37	10.6336		31.1402		31.2479		42.0195		31.1922		33.3147		10.6362		1.02542		3.00291		3.0133		4.05203		3.00793		3.21261		1.02567		yes	Apc/Apc
PFA049	Peacock goat	17	19.1576		52.4833		49.903		69.539		53.8065		54.2424		17.6064		1.12692		3.08725		2.93547		4.09053		3.16509		3.19073		1.03567		no	Apc/Apc
PFA050	Peacock goat	26.03	28.1372		52.0114		52.7628		64.6447		53.6882		52.8706		26.2356		1.08095		1.99813		2.027		2.48347		2.06255		2.03114		1.0079		yes	Apc/-
PFA051	Peacock goat	23.02	25.089		68.2021		67.9542		91.5383		72.2331		68.6636		23.7109		1.08988		2.96273		2.95197		3.97647		3.13784		2.98278		1.03001		yes	Apc/Apc
PFA052	Peacock goat	21.35	29.3582		62.0718		63.8768		85.3491		64.8549		64.583		21.9897		1.37509		2.90734		2.99189		3.99762		3.0377		3.02496		1.02996		yes	Apc/Apc
PFA053	Peacock goat	22.16	28.2426		68.9995		65.6057		87.4063		67.7221		66.8868		22.1559		1.27448		3.1137		2.96055		3.94433		3.05605		3.01836		0.999815		yes	Apc/Apc
PFA054	Peacock goat	25.07	32.4555		77.5211		75.9733		98.5095		75.7756		75.3595		25.1875		1.29459		3.09218		3.03045		3.92938		3.02256		3.00597		1.00469		yes	Apc/Apc
PFA055	Peacock goat	31.77	37.783		95.2745		95.6105		125.057		95.9816		97.4443		32.5818		1.18927		2.99888		3.00946		3.93633		3.02114		3.06718		1.02555		yes	Apc/Apc
PFA056	Peacock goat	11.16	11.784		32.8911		33.9717		44.964		32.7455		33.4118		11.4502		1.05592		2.94723		3.04406		4.02903		2.93418		2.99389		1.02601		yes	Apc/Apc
PFA057	Peacock goat	13.58	14.0921		40.7901		41.3856		54.1031		40.7484		40.2826		13.7436		1.03771		3.00369		3.04754		3.98403		3.00062		2.96632		1.01204		no	Apc/Apc
PFA058	Peacock goat	20.24	21.433		61.0543		59.75		80.4259		62.55		62.8762		20.8915		1.05894		3.01652		2.95208		3.97361		3.09042		3.10653		1.03219		yes	Apc/Apc
PFA059	Peacock goat	20.82	28.6622		64.5619		63.9894		84.443		64.4098		64.7726		21.5721		1.37667		3.10096		3.07346		4.05586		3.09365		3.11108		1.03612		no	Apc/Apc
PFA064	Peacock goat	14.31	16.6428		41.4681		42.6493		56.9967		42.6351		44.1537		14.2346		1.16302		2.89784		2.98039		3.98299		2.97939		3.08551		0.994729		no	Apc/Apc
PFA072	Peacock goat	18.43	22.5681		54.7282		54.6733		72.8711		54.5365		55.7813		18.6034		1.22453		2.96952		2.96654		3.95394		2.95912		3.02666		1.00941		no	Apc/Apc
STG003	St. Gallen Booted goat	9.27	9.27124		10.3561		9.48755		48.474		9.61349		9.41179		9.7341		1.00013		1.11716		1.02347		5.22912		1.03705		1.0153		1.05007		no	Ab/Ab
STG008	St. Gallen Booted goat	8.33	8.71648		8.84828		8.52108		25.2899		8.67678		9.2009		8.73855		1.0464		1.06222		1.02294		3.036		1.04163		1.10455		1.04905		no	Ab/-
STG010	St. Gallen Booted goat	18.94	21.1412		20.5969		19.9416		98.4843		19.7914		18.6475		19.3291		1.11622		1.08748		1.05288		5.1998		1.04495		0.984557		1.02055		yes	Ab/Ab
STG011	St. Gallen Booted goat	9.81	9.97544		10.187		10.5778		48.6334		9.9455		10.5429		10.1761		1.01686		1.03843		1.07826		4.95753		1.01381		1.07471		1.03732		no	Ab/Ab
STG012	St. Gallen Booted goat	16.18	14.5732		18.354		17.1047		85.1387		17.3156		17.2351		16.7148		0.900691		1.13436		1.05715		5.26197		1.07019		1.06521		1.03305		yes	Ab/Ab
STG020	St. Gallen Booted goat	7.92	9.21494		7.97849		7.76343		38.9464		7.44546		7.58949		8.48253		1.1635		1.00738		0.980232		4.91747		0.940083		0.958269		1.07103		no	Ab/Ab
STG026	St. Gallen Booted goat	8.06	7.11873		7.3838		7.98114		39.4552		8.14666		7.99113		7.99859		0.883217		0.916104		0.990216		4.89519		1.01075		0.991456		0.992381		no	Ab/Ab
STG028	St. Gallen Booted goat	18.06	17.7881		19.6992		20.8148		96.2943		20.0135		18.6773		17.7495		0.984946		1.09076		1.15254		5.33191		1.10816		1.03418		0.982805		yes	Ab/Ab
STG041	St. Gallen Booted goat	9.76	8.62231		10.0575		9.63724		28.628		9.70407		9.79235		9.98231		0.883434		1.03048		0.987422		2.9332		0.99427		1.00332		1.02278		no	Ab/-
STG056	St. Gallen Booted goat	8	7.23541		8.98563		9.32023		24.5992		8.45077		8.54839		8.41496		0.904427		1.1232		1.16503		3.0749		1.05635		1.06855		1.05187		no	Ab/-
STG058	St. Gallen Booted goat	9.02	7.37359		9.8384		9.26887		41.2839		9.31221		9.59655		8.85284		0.817471		1.09073		1.02759		4.57693		1.0324		1.06392		0.981468		no	Ab/Ab
STG060	St. Gallen Booted goat	20.46	20.3572		20.939		20.2771		102.319		20.3994		20.6836		20.9265		0.994976		1.02341		0.991061		5.00091		0.997036		1.01093		1.0228		no	Ab/Ab
STG062	St. Gallen Booted goat	10.93	11.4115		11.7267		11.0082		68.1274		11.7573		11.2701		11.1535		1.04405		1.07289		1.00716		6.23306		1.07569		1.03112		1.02045		no	Ab/Ab
STG075	St. Gallen Booted goat	17.56	27.2231		81.5686		21.6267		54.107		19.4776		17.7798		18.1614		1.55029		4.64514		1.23159		3.08126		1.1092		1.01252		1.03425		no	Ab/Asm
STG077	St. Gallen Booted goat	16.63	16.7349		18.0759		18.7351		78.9035		17.4612		17.1443		17.2782		1.00631		1.08695		1.12658		4.74465		1.04998		1.03093		1.03898		yes	Ab/Ab
STG078	St. Gallen Booted goat	17.62	19.8199		17.9206		19.6185		92.8371		17.8277		19.6118		18.5374		1.12485		1.01706		1.11342		5.26885		1.01179		1.11304		1.05207		yes	Ab/Ab
STG079	St. Gallen Booted goat	20.31	39.0246		92.3792		24.5336		61.1635		21.8972		21.2539		20.8111		1.92145		4.54846		1.20795		3.01149		1.07815		1.04647		1.02467		no	Ab/Asm
STG080	St. Gallen Booted goat	13.49	14.0276		13.1654		12.2801		66.969		13.0203		14.0737		14.0279		1.03985		0.975941		0.910309		4.96434		0.965184		1.04327		1.03987		no	Ab/Ab
STG081	St. Gallen Booted goat	14.34	17.7851		14.4208		14.2062		71.9456		14.8005		14.7466		14.8009		1.24024		1.00564		0.990669		5.01712		1.03211		1.02835		1.03214		no	Ab/Ab
STG082	St. Gallen Booted goat	20.19	22.0993		21.4703		19.7228		102.732		19.8245		20.3109		20.3126		1.09457		1.06341		0.976858		5.08827		0.981896		1.00599		1.00607		yes	Ab/Ab
STG083	St. Gallen Booted goat	22.08	23.7656		22.0876		20.9043		109.246		22.5441		21.9627		23.1617		1.07634		1.00034		0.946753		4.94774		1.02102		0.994686		1.04899		yes	Ab/Ab
STG084	St. Gallen Booted goat	36.05	32.2395		37.5334		36.0364		90.3071		38.8915		37.0716		37.2588		0.8943		1.04115		0.999622		2.50505		1.07882		1.02834		1.03353		yes	Ab/-
STG085	St. Gallen Booted goat	22.92	22.8966		24.2766		23.3512		116.332		23.4733		24.3396		23.4043		0.99898		1.05919		1.01881		5.07558		1.02414		1.06194		1.02113		yes	Ab/Ab
STG086	St. Gallen Booted goat	26.03	29.5496		26.7467		27.1828		132.667		26.5919		26.3056		26.9028		1.13521		1.02753		1.04429		5.09671		1.02158		1.01059		1.03353		yes	Ab/Ab
VAG014	Valais Blackneck goat	25.35	17.4258		24.8198		24.6192		24.42		25.1168		25.93		26.2045		0.687408		0.979084		0.97117		0.963312		0.990802		1.02288		1.03371		no	Abz/Abz
VAG021	Valais Blackneck goat	24.44	21.5844		24.0112		22.3677		24.7755		23.8996		24.8868		24.7126		0.88316		0.982457		0.915209		1.01373		0.977888		1.01828		1.01115		no	Abz/Abz
VAG036	Valais Blackneck goat	22.45	23.5589		22.0792		22.5268		23.378		23.008		22.7601		24.1812		1.04939		0.983485		1.00342		1.04134		1.02486		1.01381		1.07711		no	Abz/Abz
VAG048	Valais Blackneck goat	22.91	24.9765		23.1267		22.6132		23.1603		23.6002		24.7856		23.1634		1.0902		1.00946		0.987046		1.01092		1.03013		1.08187		1.01106		no	Abz/Abz
VAG109	Valais Blackneck goat	21.19	20.347		21.9489		21.348		21.9181		21.189		22.5087		22.7049		0.960216		1.03582		1.00745		1.03436		0.999953		1.06223		1.07149		no	Abz/Abz
VAG114	Valais Blackneck goat	18.99	16.2671		20.3601		18.6128		18.8202		19.655		20.2855		19.8339		0.856616		1.07215		0.980136		0.99106		1.03502		1.06822		1.04444		no	Abz/Abz
VAG118	Valais Blackneck goat	21.16	20.3091		21.4797		19.406		20.5558		22.1856		21.8554		22.1274		0.959788		1.01511		0.917108		0.971448		1.04847		1.03287		1.04572		no	Abz/Abz
VAG124	Valais Blackneck goat	28.34	24.6612		29.6702		29.5287		29.568		28.9038		30.115		30.1672		0.870191		1.04694		1.04195		1.04333		1.01989		1.06263		1.06447		no	Abz/Abz
VAG147	Valais Blackneck goat	17.76	20.4811		18.5554		16.8035		18.4499		17.2076		17.8132		18.0398		1.15321		1.04479		0.946141		1.03884		0.968894		1.003		1.01576		no	Abz/Abz
VAG149	Valais Blackneck goat	12.68	12.2047		12.6449		13.0712		12.7801		13.1055		12.8097		13.4274		0.962516		0.997235		1.03085		1.0079		1.03356		1.01023		1.05895		no	Abz/Abz
VAG178	Valais Blackneck goat	26.29	22.8987		25.7261		25.3747		26.3053		25.4944		26.8846		26.8173		0.871003		0.978551		0.965186		1.00058		0.969739		1.02262		1.02006		yes	Abz/Abz
VAG180	Valais Blackneck goat	18.9	17.5568		17.3887		18.238		18.9326		19.9241		18.6186		19.9487		0.928932		0.920037		0.964973		1.00172		1.05418		0.985113		1.05549		yes	Abz/Abz
VAG181	Valais Blackneck goat	25.56	24.3296		25.0727		25.8508		25.8615		22.1997		23.8384		26.737		0.951862		0.980936		1.01138		1.0118		0.868532		0.932646		1.04605		yes	Abz/Abz
VAG183	Valais Blackneck goat	28.14	23.5496		29.0661		29.353		29.8448		24.4951		25.488		28.8453		0.836874		1.03291		1.04311		1.06058		0.870474		0.905756		1.02507		yes	Abz/Abz
VAG184	Valais Blackneck goat	23.68	26.5507		24.2473		24.1552		23.8141		23.2697		24.0827		24.4157		1.12123		1.02396		1.02007		1.00566		0.982672		1.017		1.03107		yes	Abz/Abz
VAG185	Valais Blackneck goat	38.54	41.9857		37.5077		38.343		38.9975		39.1368		39.141		40.602		1.08941		0.973216		0.994889		1.01187		1.01549		1.01559		1.0535		yes	Abz/Abz
VAG186	Valais Blackneck goat	20.52	18.7758		20.6924		20.2411		20.4359		20.6731		20.4694		21.2412		0.915002		1.0084		0.98641		0.995902		1.00746		0.997536		1.03515		yes	Abz/Abz
VAG187	Valais Blackneck goat	24.16	24.1167		23.0104		24.4166		24.3783		23.2933		24.3885		24.9137		0.998207		0.952415		1.01062		1.00903		0.964127		1.00946		1.0312		yes	Abz/Abz
VAG188	Valais Blackneck goat	26	26.6878		25.9339		25.9025		26.6181		27.6546		27.0966		26.6893		1.02645		0.997459		0.99625		1.02377		1.06364		1.04218		1.02651		yes	Abz/Abz
VAG193	Valais Blackneck goat	29.91	32.0983		30.81		31.0366		30.5678		31.5017		30.5994		31.2001		1.07316		1.03009		1.03767		1.02199		1.05321		1.02305		1.04313		yes	Abz/Abz
VAG194	Valais Blackneck goat	22.74	21.3634		22.277		23.3147		23.2357		21.7718		23.1672		23.4537		0.939462		0.979637		1.02527		1.0218		0.957423		1.01879		1.03138		yes	Abz/Abz
VAG195	Valais Blackneck goat	29.84	32.1566		30.1531		29.7017		29.3714		29.161		31.6041		31.2275		1.07763		1.01049		0.995364		0.984295		0.977246		1.05912		1.0465		yes	Abz/Abz
VAG202	Valais Blackneck goat	18.94	15.2456		19.6103		19.4424		19.9616		19.3371		19.8385		19.8039		0.804945		1.03539		1.02652		1.05394		1.02097		1.04744		1.04561		no	Abz/Abz
VAG203	Valais Blackneck goat	27.48	29.9724		26.4734		27.4583		27.9784		27.9115		28.2216		28.2125		1.0907		0.963369		0.999211		1.01814		1.0157		1.02699		1.02665		no	Abz/Abz
