# Supplementary material for: Selection signatures in goats reveal copy number variants underlying breed-defining coat color phenotypes
Source: PLoS Genet. 2019 Dec 16;15(12):e1008536. doi: 10.1371/journal.pgen.1008536 (PMC6936872; doi:10.1371/journal.pgen.1008536)
Supplement: S6 Table — (XLSX) [file pgen.1008536.s011.xlsx]

## Sheet: Sheet1
S6 Table. Descriptive statistics and accessions of RNA-seq datasets. ENA accession is given of the used RNA-seq data (FastQ)
Animal No.	Breed	Tissue	Sample location	Color	Breed origin	Sample origin	Study accession	Sample accession	Platform	Paired end reads
1	Chamois Colored goat	skin	hind leg, distal end	black	Switzerland	Switzerland	PRJEB33508	SAMEA5773050	Illumina NovaSeq 6000, 2 x 50 bp	21145136
1	Chamois Colored goat	skin	hip	tan	Switzerland	Switzerland	PRJEB33508	SAMEA5773049	Illumina NovaSeq 6000, 2 x 50 bp	45864770
2	Grisons Striped goat	skin	hind leg, distal end	white	Switzerland	Switzerland	PRJEB33508	SAMEA5773048	Illumina NovaSeq 6000, 2 x 50 bp	16447704
2	Grisons Striped goat	skin	hip	black	Switzerland	Switzerland	PRJEB33508	SAMEA5773047	Illumina NovaSeq 6000, 2 x 50 bp	21952588
3	Peacock goat	skin	hind leg, distal end	black	Switzerland	Switzerland	PRJEB33508	SAMEA5773052	Illumina NovaSeq 6000, 2 x 50 bp	38098775
3	Peacock goat	skin	belly	white	Switzerland	Switzerland	PRJEB33508	SAMEA5773051	Illumina NovaSeq 6000, 2 x 50 bp	31204405
4	Saanen goat	skin	hind leg, distal end	white	Switzerland	Switzerland	PRJEB33508	SAMEA5773054	Illumina NovaSeq 6000, 2 x 50 bp	26338135
4	Saanen goat	skin	hip	white	Switzerland	Switzerland	PRJEB33508	SAMEA5773053	Illumina NovaSeq 6000, 2 x 50 bp	41570070
5	Valais Blackneck goat	skin	hind leg, distal end	white	Switzerland	Switzerland	PRJEB33508	SAMEA5773056	Illumina NovaSeq 6000, 2 x 50 bp	37561210
5	Valais Blackneck goat	skin	fore leg, distal end	black	Switzerland	Switzerland	PRJEB33508	SAMEA5773055	Illumina NovaSeq 6000, 2 x 50 bp	34924807
